# Supplementary material for: An interaction-based drug discovery screen explains known SARS-CoV-2 inhibitors and predicts new compound scaffolds
Source: Sci Rep. 2023 Jun 6;13:9204. doi: 10.1038/s41598-023-35671-x (PMC10243268; doi:10.1038/s41598-023-35671-x)
Supplement: Supplementary file 1 — Supplementary Table 1. [file 41598_2023_35671_MOESM1_ESM.xlsx]

## Sheet: Tabelle1
	Query PDB ID:Chemical ID	Hit PDB ID:Chemical ID	Hit Protein Name	Hit Ligand Name	Querry_Comp_HETI	Hit_Comp_HETI	Hit_Comp_SMILE	Querry_Comp_SMILE	Hit_Comp_Chembl	Querry_Comp_Chembl	Molecule Max Phase	Standard Type	Standard Value	Standard Units	Assay ChEMBL ID	Target ChEMBL ID	UID	HbondTriplet	ChEMBL_Validation	PDB_Validation	Viral Protein in PDB	Experiment Type	Resolution
0	5RE9:LPZ	4BC4:XUL	Xylulose Kinase	L-xylulose	LPZ	XUL	C([C@H]([C@@H](C(=O)CO)O)O)O	Cc1ccc(cc1)OCC(=O)N2CC[NH+](CC2)C	CHEMBL195094										False	False
1	5RF3:T5V	4DPT:AGS		Gamma-thio-atp	T5V	AGS	c1nc(c2c(n1)n(cn2)[C@H]3[C@@H]([C@@H]([C@H](O3)COP(=O)(O)OP(=O)(O)OP(=S)(O)O)O)O)N	c1c(cncn1)N	CHEMBL131890										False	False
2	6W63:X77	2VXO:XMP	Gmp Synthase [Glutamine-Hydrolyzing]	Xanthosine monophosphate	X77	XMP	c1[nH+]c2c(n1[C@H]3[C@@H]([C@@H]([C@H](O3)COP(=O)(O)O)O)O)NC(=O)NC2=O	CC(C)(C)c1ccc(cc1)N([C@H](c2cccnc2)C(=O)NC3CCCCC3)C(=O)c4c[nH]cn4											False	False
3	6W63:X77	4Q24:XVE	Cyclo(L-Leucyl-L-Phenylalanyl) Synthase	Zpck	X77	XVE	c1ccc(cc1)C[C@@H](C(=O)CCl)NC(=O)OCc2ccccc2	CC(C)(C)c1ccc(cc1)N([C@H](c2cccnc2)C(=O)NC3CCCCC3)C(=O)c4c[nH]cn4	CHEMBL303579										False	False
4	5RE9:LPZ	5XS8:GCD		1-o-[2-(acetylamino)-4-o,6-o-disulfo-2,3-dideoxy-beta-d-galactopyranose-3-yl]-4-deoxy-4,5-didehydro-beta-d-glucopyranuronic acid	LPZ	GCD	C1=C(O[C@H]([C@@H]([C@H]1O)O)O)C(=O)O	Cc1ccc(cc1)OCC(=O)N2CC[NH+](CC2)C											False	False
5	5RF7:T67	4PCR:ABU	Concanavalin-Br	21195-45-9	T67	ABU	C(CC(=O)O)CN	CN1CCN(CC1)C(=O)Cc2c[nH]c3c2cccn3	CHEMBL96		1.0	Inhibition	4.81	%	CHEMBL4495582	CHEMBL4523582			True	False
6	5RF7:T67	4PCR:ABU	Concanavalin-Br	21195-45-9	T67	ABU	C(CC(=O)O)CN	CN1CCN(CC1)C(=O)Cc2c[nH]c3c2cccn3	CHEMBL96		1.0	Inhibition	13.92	%	CHEMBL4495582	CHEMBL4523582			True	False
7	5RF1:T5G	2JB3:FAD		Flavitan	T5G	FAD	Cc1cc2c(cc1C)N(C3=NC(=O)NC(=O)C3=N2)C[C@@H]([C@@H]([C@@H](CO[P@@](=O)(O)O[P@](=O)(O)OC[C@@H]4[C@H]([C@H]([C@@H](O4)n5cnc6c5ncnc6N)O)O)O)O)O	c1cc(ccc1S(=O)(=O)N)Br	CHEMBL1232653	CHEMBL178852									False	False
8	5RFQ:T7Y	3U4H:C8R	Adp-Ribosyl Cyclase/Cyclic Adp-Ribose Hydrolase 1	8-amino-n1-cyclic inosine 5'-diphosphoribose	T7Y	C8R	C1[C@@H]2[C@H]([C@H]([C@@H](O2)n3c4c(nc3N)C(=O)N(C=N4)[C@H]5[C@@H]([C@@H]([C@H](O5)COP(=O)(OP(=O)(O1)O)O)O)O)O)O	CC(=O)Nc1cccc(c1)N2CCCC2=O		CHEMBL1565601									False	False
9	5RF7:T67	3GCQ:1BU	Mitogen-Activated Protein Kinase 14	3gcq	T67	1BU	Cc1cccc(c1)n2c(cc(n2)C(C)(C)C)NC(=O)Nc3ccc(cc3)Nc4c5cc(ccc5ncn4)N	CN1CCN(CC1)C(=O)Cc2c[nH]c3c2cccn3	CHEMBL497033										False	False
10	6W63:X77	3QW0:ME9		28537-70-4	X77	ME9	C1=CC(=O)N(C1=O)CCCCN2C(=O)C=CC2=O	CC(C)(C)c1ccc(cc1)N([C@H](c2cccnc2)C(=O)NC3CCCCC3)C(=O)c4c[nH]cn4	CHEMBL567436										False	False
11	5REV:T4J	5IOT:UMP	Flavin-Dependent Thymidylate Synthase	Schembl888328	T4J	UMP	C1[C@@H]([C@H](O[C@H]1N2C=CC(=O)NC2=O)COP(=O)(O)O)O	CC(=O)Nc1cccc(c1)C(=O)N2CCSCC2	CHEMBL211312										False	False
12	5RE9:LPZ	2WTZ:UAG	Udp-N-Acetylmuramoyl-L-Alanyl-D-Glutamate--2,6-Diaminopimelate Ligase	Udp-mur2ac-l-ala-d-glu	LPZ	UAG	C[C@@H](C(=O)N[C@H](CCC(=O)O)C(=O)O)NC(=O)[C@@H](C)O[C@@H]1[C@H]([C@H](O[C@@H]([C@H]1O)CO)O[P@@](=O)(O)O[P@](=O)(O)OC[C@@H]2[C@H]([C@H]([C@@H](O2)N3C=CC(=O)NC3=O)O)O)NC(=O)C	Cc1ccc(cc1)OCC(=O)N2CC[NH+](CC2)C											False	False
13	5RF3:T5V	3J94:ATP	Vesicle-Fusing Atpase	Laevadosin	T5V	ATP	c1nc(c2c(n1)n(cn2)[C@H]3[C@@H]([C@@H]([C@H](O3)CO[P@@](=O)(O)O[P@](=O)(O)OP(=O)(O)O)O)O)N	c1c(cncn1)N	CHEMBL14249		2.0	Inhibition	18.34	%	CHEMBL4495582	CHEMBL4523582			True	False
14	6W63:X77	4ZJI:4OQ	Serine/Threonine-Protein Kinase Pak 1	Chembl3609330	X77	4OQ	CCN1c2ccc(cc2C(=Nc3c1ccc(c3)F)N4CCN(CC4)C)Cl	CC(C)(C)c1ccc(cc1)N([C@H](c2cccnc2)C(=O)NC3CCCCC3)C(=O)c4c[nH]cn4	CHEMBL3609330										False	False
15	5RF1:T5G	2F7P:2SK	Alpha-Mannosidase 2	(1r,2r,3r,4s,5r)-4-(benzylamino)-5-(methylthio)cyclopentane-1,2,3-triol	T5G	2SK	CS[C@@H]1[C@H]([C@H]([C@H]([C@H]1O)O)O)NCc2ccccc2	c1cc(ccc1S(=O)(=O)N)Br		CHEMBL178852									False	False
16	5RFQ:T7Y	2WTV:ZZL	Aurora Kinase A	Mln8054	T7Y	ZZL	c1cc(c(c(c1)F)C2=NCc3cnc(nc3-c4c2cc(cc4)Cl)Nc5ccc(cc5)C(=O)O)F	CC(=O)Nc1cccc(c1)N2CCCC2=O	CHEMBL259084	CHEMBL1565601									False	False
17	5REH:AWP	4MQJ:HEM	Hemoglobin Subunit Gamma-2		AWP	HEM	Cc1c2n3c(c1CCC(=O)O)C=C4C(=C(C5=[N]4[Fe]36[N]7=C(C=C8N6C(=C5)C(=C8C)C=C)C(=C(C7=C2)C)C=C)C)CCC(=O)O	c1cnccc1CCNC(=O)NC2CCCCC2											False	False
18	5RE4:SZY	5B4A:LP5	Udp-2,3-Diacylglucosamine Hydrolase	Lipid x	SZY	LP5	CCCCCCCCCCC[C@H](CC(=O)N[C@@H]1[C@H]([C@@H]([C@H](O[C@@H]1OP(=O)(O)O)CO)O)OC(=O)C[C@@H](CCCCCCCCCCC)O)O	Cc1ccncc1NC(=O)C											False	False
19	5RFK:T7D	4X3Q:SAH		Ara-ahcy	T7D	SAH	c1nc(c2c(n1)n(cn2)[C@H]3[C@@H]([C@@H]([C@H](O3)CSCC[C@@H](C(=O)O)N)O)O)N	CC(=O)N1CCC(CC1)NC(=O)c2ccccc2	CHEMBL418052	CHEMBL433117	0.0	Inhibition	20.82	%	CHEMBL4495582	CHEMBL4523582	6WQ3:SAH:A:7101	False	True	True	2'-O-methyltransferase	X-RAY DIFFRACTION	2.10 Å
20	5REV:T4J	2E2P:ADP		Ara-adp	T4J	ADP	c1nc(c2c(n1)n(cn2)[C@H]3[C@@H]([C@@H]([C@H](O3)CO[P@](=O)(O)OP(=O)(O)O)O)O)N	CC(=O)Nc1cccc(c1)C(=O)N2CCSCC2	CHEMBL14830		0.0	Inhibition	4.82	%	CHEMBL4495582	CHEMBL4523582			True	False
21	5REH:AWP	4RHE:FMN	Flavin Prenyltransferase Ubix	Flavin mononucleotide	AWP	FMN	Cc1cc2c(cc1C)N(C3=NC(=O)NC(=O)C3=N2)C[C@@H]([C@@H]([C@@H](COP(=O)(O)O)O)O)O	c1cnccc1CCNC(=O)NC2CCCCC2	CHEMBL1201794		4.0	Inhibition	17.34	%	CHEMBL4495582	CHEMBL4523582			True	False
22	6W63:X77	4ZJJ:4OR	Serine/Threonine-Protein Kinase Pak 1	Chembl3609371	X77	4OR	CCN1c2ccc(cc2C(=Nc3c1ccc(c3)F)N[C@H]4CCN(C4)C(=O)NC(C)(C)C)Cl	CC(C)(C)c1ccc(cc1)N([C@H](c2cccnc2)C(=O)NC3CCCCC3)C(=O)c4c[nH]cn4	CHEMBL3609371										False	False
23	5RE9:LPZ	1UQY:XYP	Beta-Xylanase	Xylotetraose	LPZ	XYP	C1[C@H]([C@@H]([C@H]([C@@H](O1)O)O)O)O	Cc1ccc(cc1)OCC(=O)N2CC[NH+](CC2)C											False	False
24	5RF7:T67	3HV6:R39	Mitogen-Activated Protein Kinase 14	Chembl101035	T67	R39	Cc1ccc(cc1)n2c(cc(n2)C(C)(C)C)NC(=O)Nc3ccc(cc3)OCCN4CCOCC4	CN1CCN(CC1)C(=O)Cc2c[nH]c3c2cccn3	CHEMBL101035										False	False
25	5RF6:NTG	3EOJ:BCL	Bacteriochlorophyll A Protein		NTG	BCL	CC[C@@H]1[C@H](C2=CC3=C(C(=C4[N-]3[Mg@+2]56[N]2=C1C=C7[N-]5C8=C([C@H](C(=O)C8=C7C)C(=O)OC)C9=[N]6C(=C4)[C@H]([C@@H]9CCC(=O)OC\C=C(/C)\CCC[C@H](C)CCC[C@H](C)CCCC(C)C)C)C)C(=O)C)C	c1cc(ncc1N2CCCOCC2)C#N											False	False
26	5REZ:T54	5XUJ:8G6		7-(4-chlorophenyl)-2-methylpyrazolo[1,5-a]pyrimidine	T54	8G6	Cc1cc2nccc(n2n1)c3ccc(cc3)Cl	c1cscc1[C@@H]2CCC[C@@H]2C(=O)N	CHEMBL4453824										False	False
27	5REB:T0Y	1M8V:U	Putative Snrnp Sm-Like Protein	Zinc2026984	T0Y	U	C1=CN(C(=O)NC1=O)[C@H]2[C@@H]([C@@H]([C@H](O2)COP(=O)(O)O)O)O	c1cscc1CN2CCC(CC2)O	CHEMBL214393										False	False
28	5RE4:SZY	5WKJ:B1S		Chembl3559293	SZY	B1S	CC(C)C[C@@H](C(=O)N[C@@H](C[C@@H]1CCNC1=O)C(O)S(=O)(=O)O)NC(=O)OCc2ccccc2	Cc1ccncc1NC(=O)C									6WTT:B1S:C:401	False	False	True	Mpro	X-RAY DIFFRACTION	2.15 Å
29	5RFJ:T7A	3CZ0:9OD		Queen substance	T7A	9OD	CC(=O)CCCCC\C=C/C(=O)O	CC(=O)Nc1nc2c(cccc2s1)OC											False	False
30	5RF1:T5G	2C5C:GLA	Shiga-Like Toxin 1 Subunit B		T5G	GLA	C([C@@H]1[C@@H]([C@@H]([C@H]([C@H](O1)O)O)O)O)O	c1cc(ccc1S(=O)(=O)N)Br	CHEMBL1233058	CHEMBL178852									False	False
31	5RF7:T67	1IYH:GSH	Hematopoietic Prostaglandin D Synthase	Glytathione	T67	GSH	C(CC(=O)N[C@@H](CS)C(=O)NCC(=O)O)[C@@H](C(=O)O)N	CN1CCN(CC1)C(=O)Cc2c[nH]c3c2cccn3	CHEMBL1543		3.0	Inhibition	14.45	%	CHEMBL4495582	CHEMBL4523582			True	False
32	5RE4:SZY	5WKK:AW4			SZY	AW4	CC(C)C[C@@H](C(=O)N[C@@H](C[C@@H]1CCNC1=O)C(O)S(=O)(=O)O)NC(=O)OCCc2cccc(c2)Cl	Cc1ccncc1NC(=O)C											False	False
33	5REB:T0Y	1JU9:NAD	Alcohol Dehydrogenase E Chain	Coenzyme 1	T0Y	NAD	c1cc(c[n+](c1)[C@H]2[C@@H]([C@@H]([C@H](O2)CO[P@@](=O)([O-])O[P@@](=O)(O)OC[C@@H]3[C@H]([C@H]([C@@H](O3)n4cnc5c4ncnc5N)O)O)O)O)C(=O)N	c1cscc1CN2CCC(CC2)O	CHEMBL1234613										False	False
34	5RE9:LPZ	4PMJ:NAP		Beta-naadp	LPZ	NAP	c1cc(c[n+](c1)[C@H]2[C@@H]([C@@H]([C@H](O2)CO[P@@](=O)([O-])O[P@](=O)(O)OC[C@@H]3[C@H]([C@H]([C@@H](O3)n4cnc5c4ncnc5N)OP(=O)(O)O)O)O)O)C(=O)N	Cc1ccc(cc1)OCC(=O)N2CC[NH+](CC2)C	CHEMBL295069		0.0	Inhibition	16.44	%	CHEMBL4495582	CHEMBL4523582			True	False
35	5RFK:T7D	5FR9:9HC			T7D	9HC	Cc1c(c(c(cn1)COP(=O)([O-])[O-])CCC(=O)c2ccc(cc2)Br)O	CC(=O)N1CCC(CC1)NC(=O)c2ccccc2		CHEMBL433117									False	False
36	5RF1:T5G	5UGH:8AJ	S-Adenosylmethionine Synthase Isoform Type-2	2-(7-chloro-5-phenyl-[1,2,4]triazolo[4,3-a]quinolin-1-yl)-n,n-dimethylethan-1-amine	T5G	8AJ	CN(C)CCc1nnc2n1c3ccc(cc3c(c2)c4ccccc4)Cl	c1cc(ccc1S(=O)(=O)N)Br	CHEMBL337420	CHEMBL178852									False	False
37	5RF6:NTG	2O07:SPD	Spermidine Synthase	Spermidine	NTG	SPD	C(CCNCCCN)CN	c1cc(ncc1N2CCCOCC2)C#N	CHEMBL19612		0.0	Inhibition	17.15	%	CHEMBL4495582	CHEMBL4523582			True	False
38	5REH:AWP	4P9D:TMP		Thymidylic acid	AWP	TMP	CC1=CN(C(=O)NC1=O)[C@H]2C[C@@H]([C@H](O2)COP(=O)(O)O)O	c1cnccc1CCNC(=O)NC2CCCCC2	CHEMBL394429										False	False
39	5RE4:SZY	5WKL:AVY			SZY	AVY	CC(C)C[C@@H](C(=O)N[C@@H](C[C@@H]1CCNC1=O)[C@H](O)S(=O)(=O)O)NC(=O)OC2(CCN(CC2)C(=O)OC(C)(C)C)Cc3ccccc3	Cc1ccncc1NC(=O)C											False	False
40	6W63:X77	5W4V:9WA	Nuclear Receptor Ror-Gamma	Schembl16461827	X77	9WA	Cn1cncc1[C@@](c2ccc3c(c2)c(c(c(n3)OC)Cc4ccc(cc4)n5cccn5)Cl)(c6ccc(nc6)C(F)(F)F)O	CC(C)(C)c1ccc(cc1)N([C@H](c2cccnc2)C(=O)NC3CCCCC3)C(=O)c4c[nH]cn4											False	False
41	5RFN:T7P	1O46:903	Proto-Oncogene Tyrosine-Protein Kinase Src	Ru90395	T7P	903	CC(=O)N[C@@H](Cc1ccc(c(c1)C(=O)OC)C(C(=O)O)(C(=O)O)F)C(=O)N[C@H]2CCCCN(C2=O)Cc3ccc(cc3)c4ccccc4	CC(=O)N(c1ccc(cc1)F)[C@H]2CS(=O)(=O)C=C2	CHEMBL357488										False	False
42	5RFN:T7P	2OO8:RAJ	Angiopoietin-1 Receptor	Chembl221484	T7P	RAJ	Cc1ccc(cc1Nc2c(cccn2)c3ccncn3)C(=O)Nc4cc(cc(c4)C(F)(F)F)CCCN(C)C	CC(=O)N(c1ccc(cc1)F)[C@H]2CS(=O)(=O)C=C2	CHEMBL221484										False	False
43	5RFN:T7P	3DTW:A96	Vascular Endothelial Growth Factor Receptor 2	Chembl491429	T7P	A96	c1cc(cc(c1)Nc2c3ccc(c(c3on2)C(=O)Nc4cncnc4)Cl)C(F)(F)F	CC(=O)N(c1ccc(cc1)F)[C@H]2CS(=O)(=O)C=C2	CHEMBL491429										False	False
44	5RFN:T7P	4X7J:3Z1	Eukaryotic Translation Initiation Factor 2-Alpha Kinase 3	Chembl3407847	T7P	3Z1	Cc1ccc(c(c1c2ccc3c(c2)cnc(n3)NC)N)C(=O)Nc4ccc(c(c4)C(F)(F)F)OC	CC(=O)N(c1ccc(cc1)F)[C@H]2CS(=O)(=O)C=C2	CHEMBL3407847										False	False
45	5RFN:T7P	5HU9:66K	Tyrosine-Protein Kinase Abl1	4-[(4-methylpiperazin-1-yl)methyl]-n-(4-methyl-3-{[1-(pyridin-3-ylcarbonyl)piperidin-4-yl]oxy}phenyl)-3-(trifluoromethyl)benzamide	T7P	66K	Cc1ccc(cc1OC2CCN(CC2)C(=O)c3cccnc3)NC(=O)c4ccc(c(c4)C(F)(F)F)CN5CCN(CC5)C	CC(=O)N(c1ccc(cc1)F)[C@H]2CS(=O)(=O)C=C2	CHEMBL3963223										False	False
46	5RFN:T7P	3VQS:JT1	Genome Polyprotein	Schembl13978914	T7P	JT1	c1cc(ccc1C(F)(F)F)S(=O)(=O)N2CCN(C[C@@H]2C(=O)NCc3ccc(c(c3)F)OC(F)(F)F)c4nc5c(s4)cnc(n5)C6CC6	CC(=O)N(c1ccc(cc1)F)[C@H]2CS(=O)(=O)C=C2	CHEMBL4297295										False	False
47	5RF3:T5V	2AOU:CQA	Histamine N-Methyltransferase	Amodiaquine	T5V	CQA	CCN(CC)Cc1cc(ccc1O)Nc2ccnc3c2ccc(c3)Cl	c1c(cncn1)N	CHEMBL682		4.0	Inhibition	14.5	%	CHEMBL4495582	CHEMBL4523582			True	False
48	5RFN:T7P	4QNQ:1XJ	Bcl-2-Like Protein 1	Navitoclax	T7P	1XJ	CC1(CCC(=C(C1)CN2CCN(CC2)c3ccc(cc3)C(=O)NS(=O)(=O)c4ccc(c(c4)S(=O)(=O)C(F)(F)F)N[C@H](CCN5CCOCC5)CSc6ccccc6)c7ccc(cc7)Cl)C	CC(=O)N(c1ccc(cc1)F)[C@H]2CS(=O)(=O)C=C2	CHEMBL443684		3.0	Inhibition	16.33	%	CHEMBL4495582	CHEMBL4523582			True	False
49	5REB:T0Y	3DKV:AP5	Adenylate Kinase	Diadenosine pentaphosphate	T0Y	AP5	c1nc(c2c(n1)n(cn2)[C@H]3[C@@H]([C@@H]([C@H](O3)CO[P@](=O)(O)O[P@](=O)(O)OP(=O)(O)O[P@@](=O)(O)O[P@@](=O)(O)OC[C@@H]4[C@H]([C@H]([C@@H](O4)n5cnc6c5ncnc6N)O)O)O)O)N	c1cscc1CN2CCC(CC2)O	CHEMBL437508										False	False
50	5RFJ:T7A	1W4P:UM3	Ribonuclease Pancreatic	Ac1mpw2s	T7A	UM3	C1[C@@H]([C@H](O[C@H]1N2C=CC(=O)NC2=O)CO)OP(=O)(O)O	CC(=O)Nc1nc2c(cccc2s1)OC											False	False
51	5RFQ:T7Y	3TIA:LNV	Neuraminidase	Laninamivir	T7Y	LNV	[H]/N=C(\N)/N[C@H]1C=C(O[C@H]([C@@H]1NC(=O)C)[C@@H]([C@@H](CO)O)OC)C(=O)O	CC(=O)Nc1cccc(c1)N2CCCC2=O	CHEMBL466246	CHEMBL1565601									False	False
52	5RFP:T7V	6EJI:UD2		Udpgnac	T7V	UD2	CC(=O)N[C@@H]1[C@H]([C@H]([C@H](O[C@@H]1O[P@@](=O)(O)O[P@@](=O)(O)OC[C@@H]2[C@H]([C@H]([C@@H](O2)N3C=CC(=O)NC3=O)O)O)CO)O)O	C[C@H](c1cccc(c1)Cl)NC(=O)C											False	False
53	5REL:T2G	4HUP:19M	Ricin	Chembl2314130	T2G	19M	c1ccc(cc1)C[C@@H](C(=O)N[C@@H](Cc2ccccc2)C(=O)O)NC(=O)CNC(=O)c3cnc4c(n3)NC(=NC4=O)N	Cc1cccc(c1)CN2CCN(CC2)C(=O)C	CHEMBL2314130										False	False
54	5REZ:T54	1XNX:ATE	Nuclear Receptor Subfamily 1 Group I Member 3	Androstenol	T54	ATE	C[C@]12CC[C@H]3[C@H]([C@@H]1CC=C2)CC[C@@H]4[C@@]3(CC[C@H](C4)O)C	c1cscc1[C@@H]2CCC[C@@H]2C(=O)N	CHEMBL142348										False	False
55	5RFW:T8M	5J5H:6GK	Acetylcholine-Binding Protein	6-(2-methoxyphenyl)-n~4~,n~4~-bis[(pyridin-2-yl)methyl]pyrimidine-2,4-diamine	T8M	6GK	COc1ccccc1c2cc(nc(n2)N)N(Cc3ccccn3)Cc4ccccn4	CC(=O)N1CCN(CC1)Cc2cccs2	CHEMBL4527740										False	False
56	5RE9:LPZ	1YVE:HIO	Ketol-Acid Reductoisomerase, Chloroplastic	Ipoha	LPZ	HIO	CC(C)N(C(=O)C(=O)O)O	Cc1ccc(cc1)OCC(=O)N2CC[NH+](CC2)C											False	False
57	5RF7:T67	4XU2:44Q		5'-((1-oxo-5-((4r)-2-oxohexahydro-1h-thieno[3,4-d]imidazole-4-yl)pentane-1-ylamino)sulfonylamino)-3',5'-dideoxyadenosine	T67	44Q	c1nc(c2c(n1)n(cn2)[C@H]3[C@@H](C[C@H](O3)CNS(=O)(=O)NC(=O)CCCC[C@H]4[C@@H]5[C@H](CS4)NC(=O)N5)O)N	CN1CCN(CC1)C(=O)Cc2c[nH]c3c2cccn3	CHEMBL3614084										False	False
58	5RF7:T67	4XTY:44L		Chembl3614058	T67	44L	c1nc(c2c(n1)n(cn2)[C@H]3[C@@H]([C@@H]([C@H](O3)CNS(=O)(=O)NC(=O)CCCC[C@H]4[C@@H]5[C@H](CS4)NC(=O)N5)O)F)N	CN1CCN(CC1)C(=O)Cc2c[nH]c3c2cccn3	CHEMBL3614058										False	False
59	5RFQ:T7Y	4R0M:FA5		Ac1nadp8	T7Y	FA5	c1ccc(cc1)C[C@@H](C(=O)O[P@@](=O)(O)OC[C@@H]2[C@H]([C@H]([C@@H](O2)n3cnc4c3ncnc4N)O)O)N	CC(=O)Nc1cccc(c1)N2CCCC2=O		CHEMBL1565601									False	False
60	5RFE:JGG	2OGF:OXG	Dihydroneopterin Aldolase	8-oxyguanine	JGG	OXG	C12=NC(=O)N=C1N=C(NC2=O)N	c1cc(ccc1CNC(=O)N2CCOCC2)C#N		CHEMBL1341300									False	False
61	5RE4:SZY	6FFL:GLC		Dextrin	SZY	GLC	C([C@@H]1[C@H]([C@@H]([C@H]([C@H](O1)O)O)O)O)O	Cc1ccncc1NC(=O)C	CHEMBL423707		0.0	Inhibition	12.57	%	CHEMBL4495582	CHEMBL4523582			True	False
62	6W63:X77	4IVC:1J6	Tyrosine-Protein Kinase Jak1	Chembl2386635	X77	1J6	C[C@H](c1nc2cnc3c(c2n1C4CCC(CC4)CC#N)cc[nH]3)O	CC(C)(C)c1ccc(cc1)N([C@H](c2cccnc2)C(=O)NC3CCCCC3)C(=O)c4c[nH]cn4	CHEMBL2386635										False	False
63	5RFN:T7P	2C4F:GIL	Coagulation Factor Vii	Chembl205123	T7P	GIL	[H]/N=C(\c1cccc(c1)Oc2c(c(c(c(n2)Oc3ccc(cc3C(=O)O)C(=O)NCC(C)C)F)N(C(C)C)C(C)C)F)/N	CC(=O)N(c1ccc(cc1)F)[C@H]2CS(=O)(=O)C=C2	CHEMBL1182001										False	False
64	5RFN:T7P	3NNU:EDB	Mitogen-Activated Protein Kinase 14		T7P	EDB	c1cc(cc(c1)N2/C(=N/C(=O)Nc3cccc(c3Cl)Cl)/C=C(N2)c4cccs4)CC(=O)N	CC(=O)N(c1ccc(cc1)F)[C@H]2CS(=O)(=O)C=C2											False	False
65	5RF3:T5V	3WC0:GTP		Ara-gtp	T5V	GTP	c1nc2c(n1[C@H]3[C@@H]([C@@H]([C@H](O3)CO[P@](=O)(O)O[P@](=O)(O)OP(=O)(O)O)O)O)N=C(NC2=O)N	c1c(cncn1)N	CHEMBL1233147		0.0	Inhibition	25.09	%	CHEMBL4495582	CHEMBL4523582			True	False
66	5REN:T2V	5W4W:9WG	Casein Kinase I Isoform Delta	Schembl9933710	T2V	9WG	Cn1cc(c(n1)c2ccc(cc2)F)c3ccnc4c3C(=O)N(C4)C	CC(=O)N1CCC[C@H](C1)c2nc3ccccc3s2	CHEMBL4445830										False	False
67	5RF1:T5G	2FYV:W72	Alpha-Mannosidase 2	Schembl14372170	T5G	W72	C1[C@H]([C@@H]([C@H]([N@@]1C[C@@H]([C@H]([C@@H]([C@H](C(=O)O)O)O)O)O)CO)O)O	c1cc(ccc1S(=O)(=O)N)Br		CHEMBL178852									False	False
68	5RE9:LPZ	3VDI:PG4		Tetraethylene glycol	LPZ	PG4	C(COCCOCCOCCO)O	Cc1ccc(cc1)OCC(=O)N2CC[NH+](CC2)C	CHEMBL1235254								6XMK:PG4:B:402	False	False	True	Mpro	X-RAY DIFFRACTION	1.7 Å
69	6W63:X77	5IJC:61S	Lymphocyte Antigen 96	Neoseptin 3	X77	61S	CC(C)(C)OC(=O)[C@@H](CCc1ccccc1)NC(=O)c2ccc(c(c2)CCc3ccc(cc3)O)N	CC(C)(C)c1ccc(cc1)N([C@H](c2cccnc2)C(=O)NC3CCCCC3)C(=O)c4c[nH]cn4											False	False
70	5REV:T4J	3WD9:QPC	Camp-Specific 3',5'-Cyclic Phosphodiesterase 4B	3wd9	T4J	QPC	CC(C)(C)CNC(=O)Cc1ccc(cc1)Nc2c(cnc(n2)c3ccccc3)C(=O)N	CC(=O)Nc1cccc(c1)C(=O)N2CCSCC2	CHEMBL2442472										False	False
71	5REB:T0Y	3M4P:4AD		4ad	T0Y	4AD	c1nc(c2c(n1)n(cn2)[C@H]3[C@@H]([C@@H]([C@H](O3)CO[P@@](=O)(O)OC(=O)[C@H](CC(=O)N)[NH3+])O)O)N	c1cscc1CN2CCC(CC2)O											False	False
72	5RF7:T67	4XTW:44M		2'-azido-5'-((1-oxo-5-((4r)-2-oxohexahydro-1h-thieno[3,4-d]imidazole-4-yl)pentane-1-ylamino)sulfonylamino)-2',5'-dideoxyadenosine	T67	44M	c1nc(c2c(n1)n(cn2)[C@H]3[C@@H]([C@@H]([C@H](O3)CNS(=O)(=O)NC(=O)CCCC[C@H]4[C@@H]5[C@H](CS4)NC(=O)N5)O)N=[N+]=[N-])N	CN1CCN(CC1)C(=O)Cc2c[nH]c3c2cccn3	CHEMBL3614055										False	False
73	5RE4:SZY	5WKM:N02			SZY	N02	CCC1(CCN(CC1)C(=O)OC(C)(C)C)OC(=O)N[C@@H](CC(C)C)C(=O)N[C@@H](C[C@@H]2CCNC2=O)[C@@H](O)S(=O)(=O)O	Cc1ccncc1NC(=O)C											False	False
74	5RFV:T8J	1UQZ:XYP	Beta-Xylanase	Aldotetraouronic acid	T8J	XYP	C1[C@H]([C@@H]([C@H]([C@@H](O1)O)O)O)O	CC(=O)N1CCN(CC1)C(=O)c2cccs2											False	False
75	5RE4:SZY	2WOU:ZZF	Tgf-Beta Receptor Type-1	4-({4-[(2,6-dimethylpyridin-3-yl)oxy]pyridin-2-yl}amino)benzenesulfonamide	SZY	ZZF	Cc1ccc(c(n1)C)Oc2ccnc(c2)Nc3ccc(cc3)S(=O)(=O)N	Cc1ccncc1NC(=O)C	CHEMBL585367										False	False
76	5RF7:T67	1W66:DKA	Octanoyltransferase	Decanoic acid	T67	DKA	CCCCCCCCCC(=O)O	CN1CCN(CC1)C(=O)Cc2c[nH]c3c2cccn3	CHEMBL107498										False	False
77	5RE9:LPZ	4YBM:4BJ	Transcription Intermediary Factor 1-Alpha	Chembl3775263	LPZ	4BJ	CN1c2cc(c(cc2N(C1=O)C)Oc3cccc(c3)OCc4ccccc4)NS(=O)(=O)c5ccc(c(c5)OC)OC	Cc1ccc(cc1)OCC(=O)N2CC[NH+](CC2)C	CHEMBL3775263										False	False
78	6W63:X77	4PQG:UDP	Glycosyltransferase Gtf1	Udp - na	X77	UDP	C1=CN(C(=O)NC1=O)[C@H]2[C@@H]([C@@H]([C@H](O2)CO[P@@](=O)(O)OP(=O)(O)O)O)O	CC(C)(C)c1ccc(cc1)N([C@H](c2cccnc2)C(=O)NC3CCCCC3)C(=O)c4c[nH]cn4	CHEMBL130266										False	False
79	5RFE:JGG	3OGR:NAG	Beta-Galactosidase		JGG	NAG	CC(=O)N[C@@H]1[C@H]([C@@H]([C@H](O[C@H]1O)CO)O)O	c1cc(ccc1CNC(=O)N2CCOCC2)C#N	CHEMBL447878	CHEMBL1341300									False	False
80	5REN:T2V	3BVU:WZ2	Alpha-Mannosidase 2	Methyl alpha-d-mannopyranosyl-(1->3)-[alpha-d-mannopyranosyl-(1->6)]-3-thio-alpha-d-mannopyranoside	T2V	WZ2	CO[C@@H]1[C@H]([C@H]([C@@H]([C@H](O1)CO[C@@H]2[C@H]([C@H]([C@@H]([C@H](O2)CO)O)O)O)O)S[C@@H]3[C@H]([C@H]([C@@H]([C@H](O3)CO)O)O)O)O	CC(=O)N1CCC[C@H](C1)c2nc3ccccc3s2											False	False
81	5RF7:T67	3HV3:R49	Mitogen-Activated Protein Kinase 14	Chembl570904	T67	R49	Cc1cccc(c1)n2c(cc(n2)C(C)(C)C)NC(=O)Nc3ccc(cc3)Nc4ccnc5c4cc(cc5)N	CN1CCN(CC1)C(=O)Cc2c[nH]c3c2cccn3	CHEMBL570904										False	False
82	6W63:X77	4IVD:15T	Tyrosine-Protein Kinase Jak1	Chembl2386636	X77	15T	C[C@H](c1nc2cnc3c(c2n1C4CCC(CC4)CCC#N)cc[nH]3)O	CC(C)(C)c1ccc(cc1)N([C@H](c2cccnc2)C(=O)NC3CCCCC3)C(=O)c4c[nH]cn4	CHEMBL2386636										False	False
83	5RF6:NTG	4JXG:1S6	Beta-Lactamase		NTG	1S6	Cc1c(c(no1)c2ccccc2)C(=O)N[C@H](C=O)[C@@H]3N[C@H](C(S3)(C)C)C(=O)O	c1cc(ncc1N2CCCOCC2)C#N											False	False
84	5RF1:T5G	2F7R:SK3	Alpha-Mannosidase 2	Aminocyclopentitetrol, 2b	T5G	SK3	c1ccc(cc1)CNC2[C@H]([C@H]([C@H]([C@H]2O)O)O)O	c1cc(ccc1S(=O)(=O)N)Br		CHEMBL178852									False	False
85	5REZ:T54	2BCN:ZNH	Cytochrome C Peroxidase, Mitochondrial		T54	ZNH	Cc1c2n3c(c1C=C)C=C4C(=C(C5=[N]4[Zn]36[N]7=C(C=C8N6C(=C5)C(=C8C)CCC(=O)O)C(=C(C7=C2)C=C)C)CCC(=O)O)C	c1cscc1[C@@H]2CCC[C@@H]2C(=O)N											False	False
86	5REK:T1Y	1WBU:WBU	Ribonuclease Pancreatic	5-aminouracil	T1Y	WBU	C1=C(C(=O)NC(=O)N1)N	CC(=O)N1CCN(CC1)S(=O)(=O)c2cccc(c2)F	CHEMBL1236704										False	False
87	5REX:T4V	5BQP:4UO		Xanthosine	T4V	4UO	c1nc2c(n1[C@H]3[C@@H]([C@@H]([C@H](O3)CO)O)O)NC(=O)NC2=O	CC(=O)N1CCN(CC1)Cc2cccc3c2cccc3	CHEMBL402439										False	False
88	6W63:X77	3U2K:087	Dna Gyrase Subunit B	Chembl1923431	X77	87	Cc1c(c(c([nH]1)C(=O)NC2CCN(CC2)c3cc(cc(n3)Cl)C(=O)N)Cl)Cl	CC(C)(C)c1ccc(cc1)N([C@H](c2cccnc2)C(=O)NC3CCCCC3)C(=O)c4c[nH]cn4	CHEMBL1923431										False	False
89	5RFN:T7P	4XEY:1N1	Tyrosine-Protein Kinase Abl1	Dasatinib	T7P	1N1	Cc1cccc(c1NC(=O)c2cnc(s2)Nc3cc(nc(n3)C)N4CCN(CC4)CCO)Cl	CC(=O)N(c1ccc(cc1)F)[C@H]2CS(=O)(=O)C=C2	CHEMBL1421		4.0	Inhibition	2.597	%	CHEMBL4495582	CHEMBL4523582			True	False
90	5RE4:SZY	3OND:ADN	Adenosylhomocysteinase	Adenosine	SZY	ADN	c1nc(c2c(n1)n(cn2)[C@H]3[C@@H]([C@@H]([C@H](O3)CO)O)O)N	Cc1ccncc1NC(=O)C	CHEMBL477		4.0	Inhibition	13.7	%	CHEMBL4495582	CHEMBL4523582			True	False
91	5RE4:SZY	3OND:ADN	Adenosylhomocysteinase	Adenosine	SZY	ADN	c1nc(c2c(n1)n(cn2)[C@H]3[C@@H]([C@@H]([C@H](O3)CO)O)O)N	Cc1ccncc1NC(=O)C	CHEMBL477		4.0	Inhibition	31.99	%	CHEMBL4495582	CHEMBL4523582			True	False
92	5RFJ:T7A	1O0N:U3P	Ribonuclease Pancreatic	Zinc22067433	T7A	U3P	C1=CN(C(=O)NC1=O)[C@H]2[C@@H]([C@@H]([C@H](O2)CO)OP(=O)(O)O)O	CC(=O)Nc1nc2c(cccc2s1)OC	CHEMBL460741								6X4I:U3P:A:401	False	False	True	NSP15	X-RAY DIFFRACTION	1.85 Å
93	5RFE:JGG	2NUO:BGC	Griffithsin	D-idose	JGG	BGC	C([C@@H]1[C@H]([C@@H]([C@H]([C@@H](O1)O)O)O)O)O	c1cc(ccc1CNC(=O)N2CCOCC2)C#N	CHEMBL1614854	CHEMBL1341300									False	False
94	5RFF:T6M	1YE9:HDD	Catalase Hpii		T6M	HDD	Cc1c2n3c(c1CCC(=O)O)C=C4[C@]5(CCC(=O)O5)[C@@](C6=Cc7c(c(c8n7[Fe]3(N64)N9C(=C2)C(=C(C9=C8)C=C)C)C)C=C)(C)O	CC(=O)N1CCN(CC1)S(=O)(=O)c2ccc(cc2)Cl											False	False
95	5RF3:T5V	3UOL:0C7	Aurora Kinase A	3uol	T5V	0C7	c1ccc(c(c1)Nc2ccnc(n2)Nc3ccc(cc3)c4[nH]nnn4)Cl	c1c(cncn1)N	CHEMBL2170416										False	False
96	5RFQ:T7Y	5O4M:9KH		6-carboxy methyl-4-hydroxy-2-pyridinol	T7Y	9KH	Cc1c(cc(nc1CC(=O)O)O)O	CC(=O)Nc1cccc(c1)N2CCCC2=O		CHEMBL1565601									False	False
97	6W63:X77	4HYP:1A1	Dna Gyrase Subunit B	1a1	X77	1A1	c1cc(cnc1)c2nc3c(nc(nc3s2)NC(=O)C4CC4)n5ccnc5	CC(C)(C)c1ccc(cc1)N([C@H](c2cccnc2)C(=O)NC3CCCCC3)C(=O)c4c[nH]cn4											False	False
98	5RFN:T7P	1KGJ:FL8	Transthyretin	104567-72-8	T7P	FL8	CC1=C(Oc2ccc(cc2C1=O)O)c3cc(c(c(c3)Br)O)Br	CC(=O)N(c1ccc(cc1)F)[C@H]2CS(=O)(=O)C=C2											False	False
99	5RE4:SZY	3ONF:3AD	Adenosylhomocysteinase	Cordycepin	SZY	3AD	c1nc(c2c(n1)n(cn2)[C@H]3[C@@H](C[C@H](O3)CO)O)N	Cc1ccncc1NC(=O)C	CHEMBL305686		1.0	Inhibition	16.8	%	CHEMBL4495582	CHEMBL4523582			True	False
100	5RE4:SZY	3ONF:3AD	Adenosylhomocysteinase	Cordycepin	SZY	3AD	c1nc(c2c(n1)n(cn2)[C@H]3[C@@H](C[C@H](O3)CO)O)N	Cc1ccncc1NC(=O)C	CHEMBL305686		1.0	Inhibition	19.48	%	CHEMBL4495582	CHEMBL4523582			True	False
101	5RE9:LPZ	4YEF:4CQ	5'-Amp-Activated Protein Kinase Subunit Beta-1	149496-53-7	LPZ	4CQ	C([C@@H]1[C@H]([C@@H]([C@H]([C@H](O1)OC[C@@H]2[C@@H]3[C@@H]([C@H]([C@H](O2)O[C@@H]4[C@H](O[C@@H]([C@@H]([C@H]4O)O)O[C@@H]5[C@H](O[C@@H]([C@@H]([C@H]5O)O)O[C@@H]6[C@H](O[C@@H]([C@@H]([C@H]6O)O)O[C@@H]7[C@H](O[C@@H]([C@@H]([C@H]7O)O)O[C@@H]8[C@H](O[C@@H]([C@@H]([C@H]8O)O)O[C@@H]9[C@H](O[C@H](O3)[C@@H]([C@H]9O)O)CO)CO)CO)CO)CO)CO)O)O)O)O)O)O	Cc1ccc(cc1)OCC(=O)N2CC[NH+](CC2)C											False	False
102	5RF6:NTG	5XNO:CLA	Chlorophyll A-B Binding Protein 8, Chloroplastic		NTG	CLA	CCC1=C(c2cc3c(c(c4n3[Mg]56[n+]2c1cc7n5c8c(c9[n+]6c(c4)[C@H]([C@@H]9CCC(=O)OC/C=C(\C)/CCC[C@H](C)CCC[C@H](C)CCCC(C)C)C)[C@H](C(=O)c8c7C)C(=O)OC)C)C=C)C	c1cc(ncc1N2CCCOCC2)C#N											False	False
103	5RFS:T84	3GV9:GV9	Beta-Lactamase	3-acetamidothiophene-2-carboxylic acid	T84	GV9	CC(=O)Nc1ccsc1C(=O)O	CC(=O)N1CCN(CC1)Cc2ccsc2											False	False
104	5RFQ:T7Y	2OKE:DUP		2'-deoxyuridine 5'-alpha,beta-imido-triphosphate	T7Y	DUP	C1[C@@H]([C@H](O[C@H]1N2C=CC(=O)NC2=O)CO[P@](=O)(N[P@@](=O)(O)OP(=O)(O)O)O)O	CC(=O)Nc1cccc(c1)N2CCCC2=O	CHEMBL1232397	CHEMBL1565601									False	False
105	5RFK:T7D	3WWJ:PLP		Pyridoxal phosphate	T7D	PLP	Cc1c(c(c(cn1)COP(=O)(O)O)C=O)O	CC(=O)N1CCC(CC1)NC(=O)c2ccccc2	CHEMBL82202	CHEMBL433117	3.0	Inhibition	30.99	%	CHEMBL4495582	CHEMBL4523582			True	False
106	5RFK:T7D	3WWJ:PLP		Pyridoxal phosphate	T7D	PLP	Cc1c(c(c(cn1)COP(=O)(O)O)C=O)O	CC(=O)N1CCC(CC1)NC(=O)c2ccccc2	CHEMBL82202	CHEMBL433117	3.0	Inhibition	3.497	%	CHEMBL4495582	CHEMBL4523582			True	False
107	5RF3:T5V	1EI1:ANP	Dna Gyrase Subunit B	Amp-pnp	T5V	ANP	c1nc(c2c(n1)n(cn2)[C@H]3[C@@H]([C@@H]([C@H](O3)CO[P@](=O)(O)O[P@@](=O)(NP(=O)(O)O)O)O)O)N	c1c(cncn1)N	CHEMBL1230989										False	False
108	6W63:X77	4IVB:1J5	Tyrosine-Protein Kinase Jak1	Chembl2386633	X77	1J5	C[C@H](c1nc2cnc3c(c2n1C4CCC(CC4)C#N)cc[nH]3)O	CC(C)(C)c1ccc(cc1)N([C@H](c2cccnc2)C(=O)NC3CCCCC3)C(=O)c4c[nH]cn4	CHEMBL2386633										False	False
109	5RF1:T5G	5UPE:8HY	Nicotinamide Phosphoribosyltransferase		T5G	8HY	c1ccc(cc1)CCCNC(=O)c2ccc(cc2)NC(=O)n3cc4ccccc4c3	c1cc(ccc1S(=O)(=O)N)Br		CHEMBL178852									False	False
110	5RFJ:T7A	1W4Q:UMF	Ribonuclease Pancreatic	2'-fluoro-2'-deoxyuridine 3'-monophosphate	T7A	UMF	C1=CN(C(=O)NC1=O)[C@H]2[C@@H]([C@@H]([C@H](O2)CO)OP(=O)(O)O)F	CC(=O)Nc1nc2c(cccc2s1)OC											False	False
111	5RE9:LPZ	3HXN:IHP	Hemoglobin Subunit Beta	Phytic acid	LPZ	IHP	C1(C(C(C(C(C1OP(=O)(O)O)OP(=O)(O)O)OP(=O)(O)O)OP(=O)(O)O)OP(=O)(O)O)OP(=O)(O)O	Cc1ccc(cc1)OCC(=O)N2CC[NH+](CC2)C	CHEMBL1233511										False	False
112	5RFE:JGG	1HCU:NAG	Alpha-1,2-Mannosidase	Alpha-manac	JGG	NAG	CC(=O)N[C@@H]1[C@H]([C@@H]([C@H](O[C@H]1O)CO)O)O	c1cc(ccc1CNC(=O)N2CCOCC2)C#N	CHEMBL447878	CHEMBL1341300									False	False
113	5RF7:T67	4XTX:590		1-(6-amino-9h-purine-9-yl)-2-azido-5-o-((1-oxo-5-((4r)-2-oxohexahydro-1h-thieno[3,4-d]imidazole-4-yl)pentane-1-ylamino)sulfonyl)-1,2-dideoxy-beta-d-arabinofuranose	T67	590	c1nc(c2c(n1)n(cn2)[C@H]3C([C@@H]([C@H](O3)COS(=O)(=O)NC(=O)CCCC[C@H]4[C@@H]5[C@H](CS4)NC(=O)N5)O)N=[N+]=[N-])N	CN1CCN(CC1)C(=O)Cc2c[nH]c3c2cccn3											False	False
114	5REH:AWP	5KBR:IPW	Serine/Threonine-Protein Kinase Pak 1	Chembl3596908	AWP	IPW	c1cc(ccc1C(=O)c2c[nH]c3c2cc(cn3)c4cnn(c4)C5CCNCC5)Cl	c1cnccc1CCNC(=O)NC2CCCCC2	CHEMBL3596908										False	False
115	5RF3:T5V	3FS4:HEM	Hemoglobin Subunit Beta		T5V	HEM	Cc1c2n3c(c1CCC(=O)O)C=C4C(=C(C5=[N]4[Fe]36[N]7=C(C=C8N6C(=C5)C(=C8C)C=C)C(=C(C7=C2)C)C=C)C)CCC(=O)O	c1c(cncn1)N											False	False
116	5RFN:T7P	1R4L:XX5	Angiotensin-Converting Enzyme 2	Schembl1656029	T7P	XX5	CC(C)C[C@@H](C(=O)O)N[C@@H](Cc1cncn1Cc2cc(cc(c2)Cl)Cl)C(=O)O	CC(=O)N(c1ccc(cc1)F)[C@H]2CS(=O)(=O)C=C2	CHEMBL429844										False	False
117	5RFN:T7P	5IF4:6AK	Induced Myeloid Leukemia Cell Differentiation Protein Mcl-1	4-{8-chloro-11-[3-(4-chloro-3,5-dimethylphenoxy)propyl]-1-oxo-7-(1,3,5-trimethyl-1h-pyrazol-4-yl)-4,5-dihydro-1h-[1,4]diazepino[1,2-a]indol-2(3h)-yl}-1-methyl-1h-indole-6-carboxylic acid	T7P	6AK	Cc1cc(cc(c1Cl)C)OCCCc2c3ccc(c(c3n4c2C(=O)N(CCC4)c5cc(cc6c5ccn6C)C(=O)O)c7c(nn(c7C)C)C)Cl	CC(=O)N(c1ccc(cc1)F)[C@H]2CS(=O)(=O)C=C2	CHEMBL4086356										False	False
118	5REV:T4J	4BNF:GLU	Enoyl-[Acyl-Carrier-Protein] Reductase [Nadph]	D-glutamic acid	T4J	GLU	C(CC(=O)O)[C@@H](C(=O)O)N	CC(=O)Nc1cccc(c1)C(=O)N2CCSCC2	CHEMBL575060		3.0	Inhibition	12.78	%	CHEMBL4495582	CHEMBL4523582			True	False
119	5REV:T4J	4BNF:GLU	Enoyl-[Acyl-Carrier-Protein] Reductase [Nadph]	D-glutamic acid	T4J	GLU	C(CC(=O)O)[C@@H](C(=O)O)N	CC(=O)Nc1cccc(c1)C(=O)N2CCSCC2	CHEMBL575060		3.0	Inhibition	8.67	%	CHEMBL4495582	CHEMBL4523582			True	False
120	5RE4:SZY	3GSG:GF1	Beta-Lactamase	2-(3,5-dioxo-4-aza-tricyclo[5.2.1.0 -propionicacid	SZY	GF1	C[C@@H](C(=O)O)N1C(=O)[C@H]2[C@H]3CC[C@H](C3)[C@H]2C1=O	Cc1ccncc1NC(=O)C											False	False
121	5RF7:T67	4XTU:44J		44j	T67	44J	c1nc(c2c(n1)n(cn2)[C@@H]3C[C@@H]([C@@H]([C@@H]3O)O)CNS(=O)(=O)NC(=O)CCCC[C@H]4[C@@H]5[C@H](CS4)NC(=O)N5)N	CN1CCN(CC1)C(=O)Cc2c[nH]c3c2cccn3											False	False
122	6W63:X77	3U2D:08B	Dna Gyrase Subunit B	4-bromo-5-methyl-n-[1-(3-nitro-2-pyridinyl)-4-piperidinyl]-1h-pyrrole-2-carboxamide	X77	08B	Cc1c(cc([nH]1)C(=O)NC2CCN(CC2)c3c(cccn3)[N+](=O)[O-])Br	CC(C)(C)c1ccc(cc1)N([C@H](c2cccnc2)C(=O)NC3CCCCC3)C(=O)c4c[nH]cn4											False	False
123	5RFN:T7P	4KSH:HTT	Dna Gyrase Subunit B		T7P	HTT	CCc1c(c2c([nH]1)nc(nc2N3CC[C@H](C3)N)Sc4cc5c(nc4)CC=CN5O)Cl	CC(=O)N(c1ccc(cc1)F)[C@H]2CS(=O)(=O)C=C2											False	False
124	5RE9:LPZ	5UC9:MYR	Heme Oxygenase 2	Tetradecanoic acid	LPZ	MYR	CCCCCCCCCCCCCC(=O)O	Cc1ccc(cc1)OCC(=O)N2CC[NH+](CC2)C	CHEMBL111077										False	False
125	5RF6:NTG	1NUP:NMN	Nicotinamide/Nicotinic Acid Mononucleotide Adenylyltransferase 3	Dayljwodmcoqew-yiphxtpmsa-n	NTG	NMN	c1cc(c[n+](c1)[C@H]2[C@@H]([C@@H]([C@H](O2)COP(=O)(O)O)O)O)C(=O)N	c1cc(ncc1N2CCCOCC2)C#N											False	False
126	5RE4:SZY	1P0Z:FLC	Sensor Histidine Kinase Cita	Citric acid	SZY	FLC	C(C(=O)[O-])C(CC(=O)[O-])(C(=O)[O-])O	Cc1ccncc1NC(=O)C											False	False
127	5REB:T0Y	1QGI:GCS	Chitosanase	Gcs-(1-4)gcs-(1-4)nag	T0Y	GCS	C([C@@H]1[C@H]([C@@H]([C@H]([C@@H](O1)O)N)O)O)O	c1cscc1CN2CCC(CC2)O	CHEMBL234432		0.0	Inhibition	31.98	%	CHEMBL4495582	CHEMBL4523582			True	False
128	5REB:T0Y	1QGI:GCS	Chitosanase	Gcs-(1-4)gcs-(1-4)nag	T0Y	GCS	C([C@@H]1[C@H]([C@@H]([C@H]([C@@H](O1)O)N)O)O)O	c1cscc1CN2CCC(CC2)O	CHEMBL234432		0.0	Inhibition	29.52	%	CHEMBL4495582	CHEMBL4523582			True	False
129	6W63:X77	5HX8:66P	Tyrosine-Protein Kinase Jak1		X77	66P	c1ccc2c(c1)[nH]c(n2)C3=C(C=CNC3=O)NC4CCC(CC4)N	CC(C)(C)c1ccc(cc1)N([C@H](c2cccnc2)C(=O)NC3CCCCC3)C(=O)c4c[nH]cn4	CHEMBL3780091										False	False
130	5REW:T4M	3X2G:40S		3-methyl-1,5-pentanediol	T4M	40S	CC(CCO)CCO	C[C@@H](c1cccc2c1cccc2)NC(=O)C											False	False
131	5RF1:T5G	4HRR:HEM	Globin-2 B Chain		T5G	HEM	Cc1c2n3c(c1CCC(=O)O)C=C4C(=C(C5=[N]4[Fe]36[N]7=C(C=C8N6C(=C5)C(=C8C)C=C)C(=C(C7=C2)C)C=C)C)CCC(=O)O	c1cc(ccc1S(=O)(=O)N)Br		CHEMBL178852									False	False
132	5RFJ:T7A	5EY4:DTP	Endoplasmic Reticulum Chaperone Bip	Zinc13434881	T7A	DTP	c1nc(c2c(n1)n(cn2)[C@H]3C[C@@H]([C@H](O3)CO[P@](=O)(O)O[P@@](=O)(O)OP(=O)(O)O)O)N	CC(=O)Nc1nc2c(cccc2s1)OC	CHEMBL335538										False	False
133	5REH:AWP	3QNA:BIO	6-Carboxy-5,6,7,8-Tetrahydropterin Synthase / 6-Carboxy-5,6,7,8-Tetrahydropterin Synthase	Biopterin	AWP	BIO	C[C@H]([C@H](c1cnc2c(n1)C(=O)NC(=N2)N)O)O	c1cnccc1CCNC(=O)NC2CCCCC2											False	False
134	5REZ:T54	3C8F:MT2	Pyruvate Formate-Lyase 1-Activating Enzyme		T54	MT2	CC[S@@+](C)CC[C@@H](C(=O)O)N	c1cscc1[C@@H]2CCC[C@@H]2C(=O)N											False	False
135	6W63:X77	5WO4:B7V	Tyrosine-Protein Kinase Jak1	3-[(4-chloro-3-methoxyphenyl)amino]-1-[(3r,4s)-4-cyanooxan-3-yl]-1h-pyrazole-4-carboxamide	X77	B7V	COc1cc(ccc1Cl)Nc2c(cn(n2)[C@H]3COCC[C@@H]3C#N)C(=O)N	CC(C)(C)c1ccc(cc1)N([C@H](c2cccnc2)C(=O)NC3CCCCC3)C(=O)c4c[nH]cn4	CHEMBL4071005										False	False
136	5RFN:T7P	3CJO:K30	Kinesin-Like Protein Kif11	Mk-0731	T7P	K30	C[N@]1CC[C@@H]([C@@H](C1)F)N(C)C(=O)N2CC(=C[C@@]2(CO)c3ccccc3)c4cc(ccc4F)F	CC(=O)N(c1ccc(cc1)F)[C@H]2CS(=O)(=O)C=C2	CHEMBL481931										False	False
137	5RFN:T7P	3BBT:FMM	Receptor Tyrosine-Protein Kinase Erbb-4	Lapatinib	T7P	FMM	CS(=O)(=O)CCNCc1ccc(o1)c2ccc3c(c2)c(ncn3)Nc4ccc(c(c4)Cl)OCc5cccc(c5)F	CC(=O)N(c1ccc(cc1)F)[C@H]2CS(=O)(=O)C=C2	CHEMBL554		4.0	Inhibition	31.1	%	CHEMBL4495582	CHEMBL4523582			True	False
138	5RF1:T5G	2H9D:PYR	Isochorismate Pyruvate Lyase	Pyruvic acid	T5G	PYR	CC(=O)C(=O)O	c1cc(ccc1S(=O)(=O)N)Br	CHEMBL1162144	CHEMBL178852	2.0	Inhibition	15.92	%	CHEMBL4495582	CHEMBL4523582			True	False
139	5RF7:T67	4XTZ:594		1-(6-amino-9h-purine-9-yl)-2-fluoro-5-o-((1-oxo-5-((4r)-2-oxohexahydro-1h-thieno[3,4-d]imidazole-4-yl)pentane-1-ylamino)sulfonyl)-1,2-dideoxy-beta-d-arabinofuranose	T67	594	c1nc(c2c(n1)n(cn2)[C@H]3[C@H]([C@@H]([C@H](O3)COS(=O)(=O)NC(=O)CCCC[C@H]4[C@@H]5[C@H](CS4)NC(=O)N5)O)F)N	CN1CCN(CC1)C(=O)Cc2c[nH]c3c2cccn3	CHEMBL3614068										False	False
140	5RF3:T5V	3V4E:COA	Putative Acetyltransferase Sacol2570	Coenzymea	T5V	COA	CC(C)(CO[P@](=O)(O)O[P@@](=O)(O)OC[C@@H]1[C@H]([C@H]([C@@H](O1)n2cnc3c2ncnc3N)O)OP(=O)(O)O)[C@H](C(=O)NCCC(=O)NCCS)O	c1c(cncn1)N	CHEMBL1213327		3.0	Inhibition	7.851	%	CHEMBL4495582	CHEMBL4523582			True	False
141	5RE4:SZY	4MX1:1MX	Ricin	Chembl3098917	SZY	1MX	c1ccc(cc1)NC(=O)NCCNC(=O)c2cnc3c(n2)N=C(NC3=O)N	Cc1ccncc1NC(=O)C	CHEMBL3098917										False	False
142	5RE4:SZY	6B8Y:D0A	Tgf-Beta Receptor Type-1	Schembl18456434	SZY	D0A	c1cc(nc(c1)C(F)(F)F)c2nc3c(cc[nH]3)c(n2)Nc4ccncc4F	Cc1ccncc1NC(=O)C	CHEMBL4217699										False	False
143	5RF1:T5G	5UJA:LTX	Multidrug Resistance-Associated Protein 1	Zinc136352576	T5G	LTX	CCCCC/C=C\C/C=C\C=C\C=C\[C@H]([C@H](CCCC(=O)O)O)SC[C@@H](C(=O)NCC(=O)O)NC(=O)CC[C@@H](C(=O)O)N	c1cc(ccc1S(=O)(=O)N)Br	CHEMBL451509	CHEMBL178852									False	False
144	5REN:T2V	1NUQ:NXX	Nicotinamide/Nicotinic Acid Mononucleotide Adenylyltransferase 3	Deamido-nad	T2V	NXX	c1cc(c[n+](c1)[C@H]2[C@@H]([C@@H]([C@H](O2)CO[P@@](=O)(O)O[P@](=O)(O)OC[C@@H]3[C@H]([C@H]([C@@H](O3)n4cnc5c4ncnc5N)O)O)O)O)C(=O)O	CC(=O)N1CCC[C@H](C1)c2nc3ccccc3s2											False	False
145	5RF7:T67	4XU3:44R		Chembl3614063	T67	44R	c1nc(c2c(n1)n(cn2)COCCNS(=O)(=O)NC(=O)CCCC[C@H]3[C@@H]4[C@H](CS3)NC(=O)N4)N	CN1CCN(CC1)C(=O)Cc2c[nH]c3c2cccn3	CHEMBL3614063										False	False
146	5REZ:T54	5XNO:CHL	Chlorophyll A-B Binding Protein 8, Chloroplastic		T54	CHL	CCC1=C(c2cc3c(c(c4n3[Mg]56[n+]2c1cc7n5c8c(c9[n+]6c(c4)C(C9CCC(=O)OC/C=C(\C)/CCC[C@H](C)CCC[C@H](C)CCCC(C)C)C)[C@H](C(=O)c8c7C)C(=O)OC)C)C=C)C=O	c1cscc1[C@@H]2CCC[C@@H]2C(=O)N											False	False
147	5RFE:JGG	6F4X:FMC	Purine Nucleoside Phosphorylase Deod-Type	Formycin	JGG	FMC	c1nc2c(c(n1)N)[nH]nc2[C@H]3[C@@H]([C@@H]([C@H](O3)CO)O)O	c1cc(ccc1CNC(=O)N2CCOCC2)C#N	CHEMBL471524	CHEMBL1341300									False	False
148	5REH:AWP	4P9D:TTP		Schembl77832	AWP	TTP	CC1=CN(C(=O)NC1=O)[C@H]2C[C@@H]([C@H](O2)CO[P@](=O)(O)O[P@@](=O)(O)OP(=O)(O)O)O	c1cnccc1CCNC(=O)NC2CCCCC2	CHEMBL363559										False	False
149	5REO:T2Y	2FF1:IMH		Forodesine	T2Y	IMH	c1c(c2c([nH]1)c(ncn2)O)[C@H]3[C@@H]([C@@H]([C@H](N3)CO)O)O	CC(=O)NCc1ccc2c(c1)OCO2	CHEMBL218291										False	False
150	5RF1:T5G	3CZN:M5G	Alpha-Mannosidase 2	2-(acetylamino)-2-deoxy-beta-d-glucopyranosyl-(1->2)-alpha-d-mannopyranosyl-(1->3)-[alpha-d-mannopyranosyl-(1->3)-[alpha-d-mannopyranosyl-(1->6)]-alpha-d-mannopyranosyl-(1->6)]-beta-d-mannopyranosyl-(1->4)-2-(acetylamino)-2-deoxy-alpha-d-glucopyranose	T5G	M5G	0	c1cc(ccc1S(=O)(=O)N)Br		CHEMBL178852									False	False
151	5RFN:T7P	3FSF:FSS	Mitogen-Activated Protein Kinase 14		T7P	FSS	CCN(CC)COc1ccc(cc1)Nc2ncc3c(n2)N(C(=O)N(C3)c4c(cccc4Cl)Cl)C	CC(=O)N(c1ccc(cc1)F)[C@H]2CS(=O)(=O)C=C2											False	False
152	5RES:T3V	5HXW:16A		Cetrimonium	T3V	16A	CCCCCCCCCCCCCCCC[N+](C)(C)C	CC(=O)N1CCN(CC1)S(=O)(=O)c2ccccc2F	CHEMBL1183605										False	False
153	5REO:T2Y	3RUX:BS5		5'-((1-oxo-5-((4r)-2-oxohexahydro-1h-thieno[3,4-d]imidazole-4-yl)pentane-1-ylamino)sulfonylamino)-5'-deoxyadenosine	T2Y	BS5	c1nc(c2c(n1)n(cn2)[C@H]3[C@@H]([C@@H]([C@H](O3)CNS(=O)(=O)NC(=O)CCCC[C@H]4[C@@H]5[C@H](CS4)NC(=O)N5)O)O)N	CC(=O)NCc1ccc2c(c1)OCO2	CHEMBL3140272										False	False
154	5REL:T2G	4HV3:19L	Ricin	Chembl2314129	T2G	19L	c1ccc2c(c1)c(c[nH]2)C[C@@H](C(=O)O)NC(=O)[C@H](CO)NC(=O)c3cnc4c(n3)NC(=NC4=O)N	Cc1cccc(c1)CN2CCN(CC2)C(=O)C	CHEMBL2314129										False	False
155	5REK:T1Y	1SZ3:GNP		Guanylyl imidodiphosphate	T1Y	GNP	c1nc2c(n1[C@H]3[C@@H]([C@@H]([C@H](O3)CO[P@](=O)(O)O[P@@](=O)(NP(=O)(O)O)O)O)O)N=C(NC2=O)N	CC(=O)N1CCN(CC1)S(=O)(=O)c2cccc(c2)F	CHEMBL1233085										False	False
156	6W63:X77	5OCW:P1T	Tryptophan Synthase Beta Chain	2-[({3-hydroxy-2-methyl-5-[(phosphonooxy)methyl]pyridin-4-yl}methyl)amino]acrylic acid	X77	P1T	Cc1c(c(c(cn1)COP(=O)(O)O)CNC(=C)C(=O)O)O	CC(C)(C)c1ccc(cc1)N([C@H](c2cccnc2)C(=O)NC3CCCCC3)C(=O)c4c[nH]cn4											False	False
157	5RFE:JGG	1JSI:NAG	Hemagglutinin	Nag-(1-4)nag-(6-1)nag	JGG	NAG	CC(=O)N[C@@H]1[C@H]([C@@H]([C@H](O[C@H]1O)CO)O)O	c1cc(ccc1CNC(=O)N2CCOCC2)C#N	CHEMBL447878	CHEMBL1341300									False	False
158	5REB:T0Y	3KPD:SAM	Uncharacterized Protein Mj0100	Ademetionine	T0Y	SAM	C[S@@+](CC[C@@H](C(=O)[O-])N)C[C@@H]1[C@H]([C@H]([C@@H](O1)n2cnc3c2ncnc3N)O)O	c1cscc1CN2CCC(CC2)O									6XKM:SAM:A:7102	False	False	True	2'-O-methyltransferase	X-RAY DIFFRACTION	2.25 Å
159	6W63:X77	5N1F:8ET		N-(quinolin-5-yl)pyridine-3-carboxamide	X77	8ET	c1cc2c(cccn2)c(c1)NC(=O)c3cccnc3	CC(C)(C)c1ccc(cc1)N([C@H](c2cccnc2)C(=O)NC3CCCCC3)C(=O)c4c[nH]cn4	CHEMBL1343177										False	False
160	5RFN:T7P	4A6V:IKY	Methionine Aminopeptidase	N-hydroxy-2-[2-(trifluoromethyl)phenyl]-1,3-oxazole-4-carboxamide	T7P	IKY	c1ccc(c(c1)c2nc(co2)C(=O)NO)C(F)(F)F	CC(=O)N(c1ccc(cc1)F)[C@H]2CS(=O)(=O)C=C2											False	False
161	5RF7:T67	4XTV:44K		Chembl3614113	T67	44K	c1nc(c2c(n1)n(cn2)[C@H]3CC[C@H](C3)CNS(=O)(=O)NC(=O)CCCC[C@H]4[C@@H]5[C@H](CS4)NC(=O)N5)N	CN1CCN(CC1)C(=O)Cc2c[nH]c3c2cccn3	CHEMBL3614113										False	False
162	5REH:AWP	3ME6:CGE	Cytochrome P450 2B4	Clopidogrel	AWP	CGE	COC(=O)[C@H](c1ccccc1Cl)N2CCc3c(ccs3)C2	c1cnccc1CCNC(=O)NC2CCCCC2	CHEMBL1771		4.0	Inhibition	17.95	%	CHEMBL4495582	CHEMBL4523582			True	False
163	6W63:X77	4YAV:GAZ			X77	GAZ	COc1ccc(cc1OC)C(=O)/C=S/C[C@@H](C(=O)NCC(=O)O)NC(=O)CC[C@@H](C(=O)O)N	CC(C)(C)c1ccc(cc1)N([C@H](c2cccnc2)C(=O)NC3CCCCC3)C(=O)c4c[nH]cn4											False	False
164	5RFN:T7P	4YSY:E24	Succinate Dehydrogenase [Ubiquinone] Iron-Sulfur Subunit, Mitochondrial	N-[(2,4-dichlorophenyl)methyl]-2-(trifluoromethyl)benzamide	T7P	E24	c1ccc(c(c1)C(=O)NCc2ccc(cc2Cl)Cl)C(F)(F)F	CC(=O)N(c1ccc(cc1)F)[C@H]2CS(=O)(=O)C=C2											False	False
165	5REX:T4V	5OFI:9TQ	Lectin A		T4V	9TQ	c1cc(c(cc1NC(=S)NCCO[C@@H]2[C@@H]([C@H]([C@H]([C@H](O2)CO)O)O)O)C(=O)O)C3c4ccc(cc4OC5=C3C=CC(=O)C5)O	CC(=O)N1CCN(CC1)Cc2cccc3c2cccc3											False	False
166	5REK:T1Y	4U7C:0KX	Dna Polymerase Kappa	Dcmpnpp	T1Y	0KX	C1[C@@H]([C@H](O[C@H]1N2C=CC(=NC2=O)N)COP(=O)(NP(=O)(O)OP(=O)(O)O)O)O	CC(=O)N1CCN(CC1)S(=O)(=O)c2cccc(c2)F											False	False
167	5RFF:T6M	3VGH:GLC	Malto-Oligosyltrehalose Trehalohydrolase	Alpha-maltotriosyl trehalose	T6M	GLC	C([C@@H]1[C@H]([C@@H]([C@H]([C@H](O1)O)O)O)O)O	CC(=O)N1CCN(CC1)S(=O)(=O)c2ccc(cc2)Cl	CHEMBL423707		0.0	Inhibition	12.57	%	CHEMBL4495582	CHEMBL4523582			True	False
168	5RFN:T7P	5OWZ:B0Z		Chembl3237968	T7P	B0Z	c1cc(ccc1c2[nH]c(nn2)[C@H]3[C@@H]([C@H]([C@@H]([C@H](O3)CO)O)O)O)C(F)(F)F	CC(=O)N(c1ccc(cc1)F)[C@H]2CS(=O)(=O)C=C2	CHEMBL3237968										False	False
169	5RF1:T5G	2OW7:NK2	Alpha-Mannosidase 2	(1r,6s,7r,8s)-1-thioniabicyclo[4.3.0]nonan-7,8-diol	T5G	NK2	C1CC[S@@+]2C[C@H]([C@H]([C@@H]2C1)O)O	c1cc(ccc1S(=O)(=O)N)Br		CHEMBL178852									False	False
170	5RFH:T6Y	3FI2:JK1	Mitogen-Activated Protein Kinase 10	Aminopyrazole inhibitor, 3451	T6Y	JK1	COc1cc(cc(c1OC)OC)NC(=O)c2cccc(c2)n3cc(cn3)NC(=O)Nc4ccccc4	CC(=O)N1CCN(CC1)Cc2ccc(s2)Cl	CHEMBL1233747										False	False
171	5REW:T4M	4XU1:44O		Chembl3614083	T4M	44O	c1nc(c2c(n1)n(cn2)[C@H]3CNC[C@H](O3)COS(=O)(=O)NC(=O)CCCC[C@H]4[C@@H]5[C@H](CS4)NC(=O)N5)N	C[C@@H](c1cccc2c1cccc2)NC(=O)C	CHEMBL3614083										False	False
172	5REZ:T54	3MES:PT3		N-propyl-tartramic acid	T54	PT3	CCCNC(=O)[C@@H]([C@H](C(=O)O)O)O	c1cscc1[C@@H]2CCC[C@@H]2C(=O)N											False	False
173	5REV:T4J	2H2E:LYS	Ribulose-1,5 Bisphosphate Carboxylase/Oxygenase Large Subunit N-Methyltransferase, Chloroplastic	L-lysine	T4J	LYS	C(CC[NH3+])C[C@@H](C(=O)O)N	CC(=O)Nc1cccc(c1)C(=O)N2CCSCC2											False	False
174	6W63:X77	4N3E:2AN		82-76-8	X77	2AN	c1ccc(cc1)Nc2cccc3c2c(ccc3)S(=O)(=O)O	CC(C)(C)c1ccc(cc1)N([C@H](c2cccnc2)C(=O)NC3CCCCC3)C(=O)c4c[nH]cn4	CHEMBL285527										False	False
175	5REX:T4V	3BVV:WZ3	Alpha-Mannosidase 2	Methyl alpha-d-mannopyranosyl-(1->3)-[6-thio-alpha-d-mannopyranosyl-(1->6)]-beta-d-mannopyranoside	T4V	WZ3	0	CC(=O)N1CCN(CC1)Cc2cccc3c2cccc3											False	False
176	5RF7:T67	3THR:C2F	Glycine N-Methyltransferase	Methyl-thf	T67	C2F	C[N@@]1[C@H](CNC2=C1C(=O)NC(=N2)N)CNc3ccc(cc3)C(=O)N[C@@H](CCC(=O)O)C(=O)O	CN1CCN(CC1)C(=O)Cc2c[nH]c3c2cccn3	CHEMBL1231574										False	False
177	5RFE:JGG	5TRR:7HY	Proteasome Subunit Beta	7hy	JGG	7HY	CCN(CC)C(=O)C[C@@H](C(=O)N[C@@H](C)C(=O)NCc1cccc2c1cccc2)NC(=O)CCc3ccccc3	c1cc(ccc1CNC(=O)N2CCOCC2)C#N		CHEMBL1341300									False	False
178	6W63:X77	3ZOS:0LI	Epithelial Discoidin Domain-Containing Receptor 1	Ponatinib	X77	0LI	Cc1ccc(cc1C#Cc2cnc3n2nccc3)C(=O)Nc4ccc(c(c4)C(F)(F)F)CN5CCN(CC5)C	CC(C)(C)c1ccc(cc1)N([C@H](c2cccnc2)C(=O)NC3CCCCC3)C(=O)c4c[nH]cn4	CHEMBL1171837		4.0	Inhibition	24.23	%	CHEMBL4495582	CHEMBL4523582			True	False
179	5REN:T2V	2OU2:ACO	Histone Acetyltransferase Kat5	Acetyl-coa	T2V	ACO	CC(=O)SCCNC(=O)CCNC(=O)[C@@H](C(C)(C)CO[P@](=O)(O)O[P@@](=O)(O)OC[C@@H]1[C@H]([C@H]([C@@H](O1)n2cnc3c2ncnc3N)O)OP(=O)(O)O)O	CC(=O)N1CCC[C@H](C1)c2nc3ccccc3s2	CHEMBL1230809										False	False
180	5REV:T4J	3IJ7:GLF	Pancreatic Alpha-Amylase	4-o-(4-o-methyl-alpha-d-glucopyranosyl)-alpha-d-glucopyranosyl fluoride	T4J	GLF	C([C@@H]1[C@H]([C@@H]([C@H]([C@H](O1)F)O)O)O)O	CC(=O)Nc1cccc(c1)C(=O)N2CCSCC2											False	False
181	5RFL:T7G	2C5C:GLA	Shiga-Like Toxin 1 Subunit B		T7G	GLA	C([C@@H]1[C@@H]([C@@H]([C@H]([C@H](O1)O)O)O)O)O	CC(=O)N1CCC(CC1)C(=O)Nc2ccccc2O	CHEMBL1233058										False	False
182	5REH:AWP	5VYQ:EP1	Dtdp-4-Amino-4,6-Dideoxyglucose Formyltransferase	Cj-16113	AWP	EP1	C1CN(CCN1CCCS(=O)(=O)O)CCO	c1cnccc1CCNC(=O)NC2CCCCC2											False	False
183	5RFP:T7V	4ESI:0RB	Ricin	Chembl2089311	T7V	0RB	c1c([nH]nn1)CNC(=O)c2cnc3c(n2)NC(=NC3=O)N	C[C@H](c1cccc(c1)Cl)NC(=O)C	CHEMBL2089311										False	False
184	5REX:T4V	4CV0:PT6	Enoyl-[Acyl-Carrier-Protein] Reductase [Nadph]	934628-27-0	T4V	PT6	Cc1c(cccc1N)CN2C=CC(=CC2=O)OCCc3cccs3	CC(=O)N1CCN(CC1)Cc2cccc3c2cccc3	CHEMBL488937		2.0	Inhibition	30.41	%	CHEMBL4495582	CHEMBL4523582			True	False
185	5RFJ:T7A	3RAS:NDP	1-Deoxy-D-Xylulose 5-Phosphate Reductoisomerase	Nadph-d	T7A	NDP	c1nc(c2c(n1)n(cn2)[C@H]3[C@@H]([C@@H]([C@H](O3)CO[P@](=O)(O)O[P@@](=O)(O)OC[C@@H]4[C@H]([C@H]([C@@H](O4)N5C=CCC(=C5)C(=O)N)O)O)O)OP(=O)(O)O)N	CC(=O)Nc1nc2c(cccc2s1)OC	CHEMBL407009		0.0	Inhibition	6.993	%	CHEMBL4495582	CHEMBL4523582			True	False
186	5RF1:T5G	3BVX:WZ5	Alpha-Mannosidase 2	Wz5	T5G	WZ5	0	c1cc(ccc1S(=O)(=O)N)Br		CHEMBL178852									False	False
187	5RFG:T6V	4XU0:44N		2'-methyl-5'-o-((1-oxo-5-((4r)-2-oxohexahydro-1h-thieno[3,4-d]imidazole-4-yl)pentane-1-ylamino)sulfonyl)adenosine	T6V	44N	C[C@]1([C@@H]([C@H](O[C@H]1n2cnc3c2ncnc3N)COS(=O)(=O)NC(=O)CCCC[C@H]4[C@@H]5[C@H](CS4)NC(=O)N5)O)O	CC(=O)N(c1ccccc1)[C@@H]2CS(=O)(=O)C=C2	CHEMBL3614069										False	False
188	5RFQ:T7Y	5KBQ:IPV	Serine/Threonine-Protein Kinase Pak 1	Chembl1762546	T7Y	IPV	Cc1ccc(cc1N(C)c2ccnc(n2)Nc3cc(cc(c3)S(=O)(=O)C)N4CCOCC4)CO	CC(=O)Nc1cccc(c1)N2CCCC2=O	CHEMBL1762546	CHEMBL1565601									False	False
189	5RFP:T7V	3ZVC:G82	Genome Polyprotein		T7V	G82	CCOC(=O)CC[C@H](C[C@@H]1CCNC1=O)NC(=O)[C@H](Cc2ccccc2)NC(=O)[C@H](CCC(=O)OC(C)(C)C)NC(=O)OCc3ccccc3	C[C@H](c1cccc(c1)Cl)NC(=O)C											False	False
190	6W63:X77	4E4N:0NL	Tyrosine-Protein Kinase Jak1	Chembl2152296	X77	0NL	CC(C)(C)OC(=O)N[C@@H]1CC[C@H](C1)n2cnc3c2c4cc[nH]c4nc3	CC(C)(C)c1ccc(cc1)N([C@H](c2cccnc2)C(=O)NC3CCCCC3)C(=O)c4c[nH]cn4	CHEMBL2152296										False	False
191	5RFN:T7P	2Q94:A04	Methionine Aminopeptidase	5-[2-(trifluoromethoxy)phenyl]furan-2-carboxylic acid	T7P	A04	c1ccc(c(c1)c2ccc(o2)C(=O)O)OC(F)(F)F	CC(=O)N(c1ccc(cc1)F)[C@H]2CS(=O)(=O)C=C2	CHEMBL199441		0.0	Inhibition	7.42	%	CHEMBL4495582	CHEMBL4523582			True	False
192	5RFN:T7P	2WEK:DIF	Prostaglandin Reductase 3	Diclofenac	T7P	DIF	c1ccc(c(c1)CC(=O)O)Nc2c(cccc2Cl)Cl	CC(=O)N(c1ccc(cc1)F)[C@H]2CS(=O)(=O)C=C2	CHEMBL139		4.0	Inhibition	3.36	%	CHEMBL4495582	CHEMBL4523582			True	False
193	5RFW:T8M	3D50:OEV	Alpha-Mannosidase 2	Schembl10295214	T8M	OEV	CCCCCCCCN[C@@H]1C=C([C@H]([C@@H]([C@H]1O)O)O)CO	CC(=O)N1CCN(CC1)Cc2cccs2	CHEMBL1234952										False	False
194	5RFL:T7G	5IOQ:DUR	Flavin-Dependent Thymidylate Synthase	Erythro-furan-u	T7G	DUR	C1[C@@H]([C@H](O[C@H]1N2C=CC(=O)NC2=O)CO)O	CC(=O)N1CCC(CC1)C(=O)Nc2ccccc2O	CHEMBL353955										False	False
195	5RER:T3J	4DXD:9PC	Cell Division Protein Ftsz	951120-33-5	T3J	9PC	c1cc(c(c(c1OCc2nc3cc(cnc3s2)Cl)F)C(=O)N)F	CC(=O)N1CCO[C@H](C1)c2ccc(cc2)F	CHEMBL511201										False	False
196	5RE9:LPZ	3VJC:ZGA	Squalene Synthase	Zaragozic acid a	LPZ	ZGA	CC[C@H](C)C[C@H](C)/C=C/C(=O)O[C@@H]1[C@H]([C@]2(O[C@@H]([C@]([C@@]1(O2)C(=O)O)(C(=O)O)O)C(=O)O)CCC(=C)[C@H]([C@H](C)Cc3ccccc3)OC(=O)C)O	Cc1ccc(cc1)OCC(=O)N2CC[NH+](CC2)C	CHEMBL280978										False	False
197	5REO:T2Y	3TIC:ZMR	Neuraminidase	Zanamivir	T2Y	ZMR	[H]/N=C(\N)/N[C@H]1C=C(O[C@H]([C@@H]1NC(=O)C)[C@@H]([C@@H](CO)O)O)C(=O)O	CC(=O)NCc1ccc2c(c1)OCO2	CHEMBL222813		4.0	Inhibition	8.989	%	CHEMBL4495582	CHEMBL4523582			True	False
198	5REO:T2Y	3TIC:ZMR	Neuraminidase	Zanamivir	T2Y	ZMR	[H]/N=C(\N)/N[C@H]1C=C(O[C@H]([C@@H]1NC(=O)C)[C@@H]([C@@H](CO)O)O)C(=O)O	CC(=O)NCc1ccc2c(c1)OCO2	CHEMBL222813		4.0	Inhibition	9.83	%	CHEMBL4495582	CHEMBL4523582			True	False
199	5REO:T2Y	3TIC:ZMR	Neuraminidase	Zanamivir	T2Y	ZMR	[H]/N=C(\N)/N[C@H]1C=C(O[C@H]([C@@H]1NC(=O)C)[C@@H]([C@@H](CO)O)O)C(=O)O	CC(=O)NCc1ccc2c(c1)OCO2	CHEMBL222813		4.0	Inhibition	32.12	%	CHEMBL4495582	CHEMBL4523582			True	False
200	5RFF:T6M	3QWI:CUE		Coumestrol	T6M	CUE	c1cc2c(cc1O)oc-3c2C(=O)Oc4c3ccc(c4)O	CC(=O)N1CCN(CC1)S(=O)(=O)c2ccc(cc2)Cl	CHEMBL30707										False	False
201	5RE9:LPZ	5XFI:NAG		Wurcs=1.0/8,7/[12122h|1,5|2*ncc/3=o][21122h|1,5][12112h|1,5][12122h|1,5|2*ncc/3=o][21122h|1,5][11122h|1,5][12122h|1,5|2*ncc/3=o][12122h|1,5|2*ncc/3=o]1+1,2+2|2+1,6+6|3+1,4+4|4+1,5+2|5+1,6+3|6+1,7+4|7+1,8+4	LPZ	NAG	CC(=O)N[C@@H]1[C@H]([C@@H]([C@H](O[C@H]1O)CO)O)O	Cc1ccc(cc1)OCC(=O)N2CC[NH+](CC2)C	CHEMBL447878										False	False
202	5RE4:SZY	4QRO:38L		2-nitroresorcinol	SZY	38L	c1cc(c(c(c1)O)[N+](=O)[O-])O	Cc1ccncc1NC(=O)C											False	False
203	5RF7:T67	4EDZ:0O5	Hematopoietic Prostaglandin D Synthase	Chembl2035653	T67	0O5	Cc1cc2ccccc2c(n1)c3ccc(cc3)C(=O)NCCN4CCOCC4	CN1CCN(CC1)C(=O)Cc2c[nH]c3c2cccn3	CHEMBL2035653										False	False
204	5REZ:T54	3MPA:SB2	Mitogen-Activated Protein Kinase 14	Sb 203580	T54	SB2	C[S@](=O)c1ccc(cc1)c2[nH]c(c(n2)c3ccc(cc3)F)c4ccncc4	c1cscc1[C@@H]2CCC[C@@H]2C(=O)N											False	False
205	6W63:X77	3SNM:IAC	Concanavalin-A	Indole-3-acetic acid	X77	IAC	c1ccc2c(c1)c(c[nH]2)CC(=O)O	CC(C)(C)c1ccc(cc1)N([C@H](c2cccnc2)C(=O)NC3CCCCC3)C(=O)c4c[nH]cn4	CHEMBL82411										False	False
206	5RF1:T5G	3DX2:MZB	Alpha-Mannosidase 2	Mannostatin b	T5G	MZB	C[S@@](=O)[C@@H]1[C@H]([C@H]([C@H]([C@H]1O)O)O)N	c1cc(ccc1S(=O)(=O)N)Br		CHEMBL178852									False	False
207	5RER:T3J	3W5E:NVW	Camp-Specific 3',5'-Cyclic Phosphodiesterase 4B	3w5e	T3J	NVW	CC(C)(C)NC(=O)Cc1ccc(cc1)Nc2c3c(nc(n2)c4ccccc4)CCCS3(=O)=O	CC(=O)N1CCO[C@H](C1)c2ccc(cc2)F	CHEMBL2385758										False	False
208	5REZ:T54	4NTK:ZSP	6-Carboxy-5,6,7,8-Tetrahydropterin Synthase		T54	ZSP	C/C(=C(\C1=NC2=C(NC1)N=C(NC2=O)N)/O)/O	c1cscc1[C@@H]2CCC[C@@H]2C(=O)N											False	False
209	6W63:X77	5N3Q:3AB		Ac1l9ouo	X77	3AB	c1cc(cc(c1)N)C(=O)N	CC(C)(C)c1ccc(cc1)N([C@H](c2cccnc2)C(=O)NC3CCCCC3)C(=O)c4c[nH]cn4	CHEMBL81977		0.0	Inhibition	10.7	%	CHEMBL4495582	CHEMBL4523582			True	False
210	5REH:AWP	3WI2:P98	Camp And Camp-Inhibited Cgmp 3',5'-Cyclic Phosphodiesterase 10A	Chembl3091492	AWP	P98	CC(C)c1nc2ccc(cc2n1c3ccccc3)OCc4ccc5ccccc5n4	c1cnccc1CCNC(=O)NC2CCCCC2	CHEMBL3091492										False	False
211	5REK:T1Y	1IS7:PHE	Gtp Cyclohydrolase 1 Feedback Regulatory Protein	L-phenylalanine	T1Y	PHE	c1ccc(cc1)C[C@@H](C(=O)O)N	CC(=O)N1CCN(CC1)S(=O)(=O)c2cccc(c2)F	CHEMBL301523										False	False
212	5RFM:T7J	5MAG:7KC	Maternal Embryonic Leucine Zipper Kinase	Pf-3758309	T7J	7KC	Cc1nc2ccsc2c(n1)Nc3c4c([nH]n3)C(N(C4)C(=O)N[C@H](CN(C)C)c5ccccc5)(C)C	Cc1ccc(cc1)N([C@H]2CS(=O)(=O)C=C2)C(=O)C	CHEMBL3128043		1.0	Inhibition	5.63	%	CHEMBL4495582	CHEMBL4523582			True	False
213	5RFM:T7J	5MAG:7KC	Maternal Embryonic Leucine Zipper Kinase	Pf-3758309	T7J	7KC	Cc1nc2ccsc2c(n1)Nc3c4c([nH]n3)C(N(C4)C(=O)N[C@H](CN(C)C)c5ccccc5)(C)C	Cc1ccc(cc1)N([C@H]2CS(=O)(=O)C=C2)C(=O)C	CHEMBL3128043		1.0	Inhibition	21.1	%	CHEMBL4495582	CHEMBL4523582			True	False
214	5RFM:T7J	5MAG:7KC	Maternal Embryonic Leucine Zipper Kinase	Pf-3758309	T7J	7KC	Cc1nc2ccsc2c(n1)Nc3c4c([nH]n3)C(N(C4)C(=O)N[C@H](CN(C)C)c5ccccc5)(C)C	Cc1ccc(cc1)N([C@H]2CS(=O)(=O)C=C2)C(=O)C	CHEMBL3128043		1.0	Inhibition	8.211	%	CHEMBL4495582	CHEMBL4523582			True	False
215	5RE4:SZY	4A44:TNR		Tn epitope	SZY	TNR	CC(=O)N[C@@H]1[C@H]([C@H]([C@H](O[C@@H]1OC[C@@H](C(=O)O)N)CO)O)O	Cc1ccncc1NC(=O)C	CHEMBL1236347										False	False
216	5REV:T4J	1MX9:NLX	Liver Carboxylesterase 1		T4J	NLX	C[N@@+]1(CC[C@]23c4c5ccc(c4O[C@H]2C(=O)CC[C@]3([C@H]1C5)O)O)CC=C	CC(=O)Nc1cccc(c1)C(=O)N2CCSCC2											False	False
217	6W63:X77	4F9Y:GG5	Mitogen-Activated Protein Kinase 14	4-[3-(4-fluorophenyl)-1h-pyrazol-4-yl]pyridine	X77	GG5	c1cc(ccc1c2c(c[nH]n2)c3ccncc3)F	CC(C)(C)c1ccc(cc1)N([C@H](c2cccnc2)C(=O)NC3CCCCC3)C(=O)c4c[nH]cn4	CHEMBL1233024										False	False
218	5RF1:T5G	5ER8:NRD	Fusicoccadiene Synthase	Neridronic acid	T5G	NRD	C(CCC(O)(P(=O)(O)O)P(=O)(O)O)CCN	c1cc(ccc1S(=O)(=O)N)Br	CHEMBL55214	CHEMBL178852	3.0	Inhibition	15.22	%	CHEMBL4495582	CHEMBL4523582			True	False
219	5REH:AWP	3OWU:EQU	Steroid Delta-Isomerase	Equilenin	AWP	EQU	C[C@]12CCc3c4ccc(cc4ccc3[C@@H]1CCC2=O)O	c1cnccc1CCNC(=O)NC2CCCCC2	CHEMBL225546										False	False
220	5REX:T4V	3D52:GHR	Alpha-Mannosidase 2	3d52	T4V	GHR	c1cc(ccc1NC(=O)O/N=C\2/[C@@H]([C@H]([C@@H]([C@H](N2)CO)O)O)O)Cl	CC(=O)N1CCN(CC1)Cc2cccc3c2cccc3											False	False
221	6W63:X77	4EI4:0Q2	Tyrosine-Protein Kinase Jak1		X77	0Q2	Cc1nc2cnc3c(c2n1[C@@H]4CCC[C@H](C4)O)CC=N3	CC(C)(C)c1ccc(cc1)N([C@H](c2cccnc2)C(=O)NC3CCCCC3)C(=O)c4c[nH]cn4											False	False
222	5RES:T3V	2C3E:CDL	Adp/Atp Translocase 1	Cardiolipin	T3V	CDL	CCCCCCCCCCCCCCCCCC(=O)OC[C@H](COP(=O)([O-])OCC(COP(=O)([O-])OC[C@@H](COC(=O)CCCCCCCCCCCCCCCCC)OC(=O)CCCCCCCCCCCCCCCCC)O)OC(=O)CCCCCCCCCCCCCCCCC	CC(=O)N1CCN(CC1)S(=O)(=O)c2ccccc2F											False	False
223	5RF1:T5G	1R34:LKS	Alpha-Mannosidase 2	1-deoxy-1-[(1-imino-2-phenylethyl)amino]-5-o-thia-d-glucopyranose	T5G	LKS	[H]/N=C(/Cc1ccccc1)\N[C@@H]2[C@H]([C@H]([C@@H]([C@H](S2)CO)O)O)O	c1cc(ccc1S(=O)(=O)N)Br		CHEMBL178852									False	False
224	5REH:AWP	5F4Z:5V4		Trans-1,2-indandiol	AWP	5V4	c1ccc2c(c1)C[C@H]([C@@H]2O)O	c1cnccc1CCNC(=O)NC2CCCCC2											False	False
225	6W63:X77	1KYW:HFL	Caffeic Acid 3-O-Methyltransferase	Ac1ndyyw	X77	HFL	COc1cc(cc(c1O)O)\C=C\C(O)O	CC(C)(C)c1ccc(cc1)N([C@H](c2cccnc2)C(=O)NC3CCCCC3)C(=O)c4c[nH]cn4											False	False
226	5RF7:T67	2H2E:SA8	Ribulose-1,5 Bisphosphate Carboxylase/Oxygenase Large Subunit N-Methyltransferase, Chloroplastic	Schembl4319379	T67	SA8	C[N@@](CC[C@@H](C(=O)O)N)C[C@@H]1[C@H]([C@H]([C@@H](O1)n2cnc3c2ncnc3N)O)O	CN1CCN(CC1)C(=O)Cc2c[nH]c3c2cccn3	CHEMBL1235825										False	False
227	5RF7:T67	4LDL:XQC	Endolysin / Beta-2 Adrenergic Receptor	Chembl3246815	T67	XQC	CC(C)(Cc1ccc(cc1)O)NC[C@@H](c2ccc(c(c2)O)O)O	CN1CCN(CC1)C(=O)Cc2c[nH]c3c2cccn3	CHEMBL1160696										False	False
228	5RF1:T5G	3D4Y:MVL	Alpha-Mannosidase 2	Schembl5130568	T5G	MVL	c1cn2c(n1)[C@H]([C@H]([C@@H]([C@H]2CO)O)O)O	c1cc(ccc1S(=O)(=O)N)Br	CHEMBL1213397	CHEMBL178852									False	False
229	6W63:X77	5N3H:NCA		Nicotinamide	X77	NCA	c1cc(cnc1)C(=O)N	CC(C)(C)c1ccc(cc1)N([C@H](c2cccnc2)C(=O)NC3CCCCC3)C(=O)c4c[nH]cn4	CHEMBL1140		4.0	Inhibition	2.902	%	CHEMBL4495582	CHEMBL4523582	5RUC:NCA:A:201	False	True	True	NSP3	X-RAY DIFFRACTION	1.00 Å
230	5RE9:LPZ	4YUW:S4M			LPZ	S4M	C[S@@H](CCCN)C[C@@H]1[C@H]([C@H]([C@@H](O1)n2cnc3c2ncnc3N)O)O	Cc1ccc(cc1)OCC(=O)N2CC[NH+](CC2)C											False	False
231	5RE9:LPZ	4J6X:UTP	Rna-Binding Protein Hfq	Ara-utp	LPZ	UTP	C1=CN(C(=O)NC1=O)[C@H]2[C@@H]([C@@H]([C@H](O2)CO[P@@](=O)(O)O[P@@](=O)(O)OP(=O)(O)O)O)O	Cc1ccc(cc1)OCC(=O)N2CC[NH+](CC2)C	CHEMBL336296		3.0	Inhibition	33.55	%	CHEMBL4495582	CHEMBL4523582			True	False
232	5RE9:LPZ	4J6X:UTP	Rna-Binding Protein Hfq	Ara-utp	LPZ	UTP	C1=CN(C(=O)NC1=O)[C@H]2[C@@H]([C@@H]([C@H](O2)CO[P@@](=O)(O)O[P@@](=O)(O)OP(=O)(O)O)O)O	Cc1ccc(cc1)OCC(=O)N2CC[NH+](CC2)C	CHEMBL336296		3.0	Inhibition	13.22	%	CHEMBL4495582	CHEMBL4523582			True	False
233	5RE9:LPZ	4J6X:UTP	Rna-Binding Protein Hfq	Ara-utp	LPZ	UTP	C1=CN(C(=O)NC1=O)[C@H]2[C@@H]([C@@H]([C@H](O2)CO[P@@](=O)(O)O[P@@](=O)(O)OP(=O)(O)O)O)O	Cc1ccc(cc1)OCC(=O)N2CC[NH+](CC2)C	CHEMBL336296		3.0	Inhibition	12.08	%	CHEMBL4495582	CHEMBL4523582			True	False
234	5RFP:T7V	3ZVE:G84	Genome Polyprotein		T7V	G84	CCOC(=O)CC[C@H](C[C@@H]1CCNC1=O)NC(=O)[C@H](Cc2ccccc2)NC(=O)[C@H]([C@@H](C)OC(C)(C)C)NC(=O)OCC3c4ccccc4-c5c3cccc5	C[C@H](c1cccc(c1)Cl)NC(=O)C											False	False
235	5RF1:T5G	2O2U:738	Mitogen-Activated Protein Kinase 10	Chembl234838	T5G	738	c1ccc(c(c1)C(=O)Nc2c(c3c(s2)CCCC3)C#N)F	c1cc(ccc1S(=O)(=O)N)Br	CHEMBL234838	CHEMBL178852	0.0	Inhibition	5.42	%	CHEMBL4495582	CHEMBL4523582			True	False
236	5RE4:SZY	6BYA:2LO		Schembl17512897	SZY	2LO	Cc1c(c(on1)C)c2ccc3c(c2)nc(n3C[C@H](C)N4CCOCC4)CCc5ccc(c(c5)Cl)OC	Cc1ccncc1NC(=O)C	CHEMBL3622373		0.0	Inhibition	9.393	%	CHEMBL4495582	CHEMBL4523582			True	False
237	5REH:AWP	3C10:TSN	Histone Deacetylase 7	Trichostatin a	AWP	TSN	C[C@H](\C=C(/C)\C=C\C(=O)NO)C(=O)c1ccc(cc1)N(C)C	c1cnccc1CCNC(=O)NC2CCCCC2	CHEMBL99		1.0	Inhibition	25.43	%	CHEMBL4495582	CHEMBL4523582			True	False
238	6W63:X77	4EHZ:JAK	Tyrosine-Protein Kinase Jak1	Chembl2159141	X77	JAK	Cc1nc2cnc3c(c2n1C4CCNCC4)cc[nH]3	CC(C)(C)c1ccc(cc1)N([C@H](c2cccnc2)C(=O)NC3CCCCC3)C(=O)c4c[nH]cn4	CHEMBL2159141										False	False
239	5REZ:T54	3BVW:WZ4	Alpha-Mannosidase 2	Wz4	T54	WZ4	CC(=O)N[C@@H]1[C@H]([C@@H]([C@H](O[C@H]1O[C@H]2[C@H]([C@@H]([C@H](O[C@@H]2O[C@H]3[C@@H]([C@H](O[C@H]([C@H]3O)OC)CO[C@@H]4[C@H]([C@H]([C@@H]([C@H](O4)CS[C@@H]5[C@H]([C@H]([C@@H]([C@H](O5)CO)O)O)O)O)O)O)O)CO)O)O)CO)O)O	c1cscc1[C@@H]2CCC[C@@H]2C(=O)N											False	False
240	5RE4:SZY	3TZM:085	Tgf-Beta Receptor Type-1	301836-41-9	SZY	85	c1ccnc(c1)c2c([nH]c(n2)c3ccc(cc3)C(=O)N)c4ccc5c(c4)OCO5	Cc1ccncc1NC(=O)C	CHEMBL440084		0.0	Inhibition	8.475	%	CHEMBL4495582	CHEMBL4523582			True	False
241	5REO:T2Y	4NS0:PIO	Rabphilin-3A	Xlncehrxxwqmpk-gutnkqrfsa-n	T2Y	PIO	CCCCCCCC(=O)OC[C@H](COP(=O)(O)O[C@@H]1[C@@H]([C@@H]([C@H]([C@@H]([C@H]1O)OP(=O)(O)O)OP(=O)(O)O)O)O)OC(=O)CCCCCCC	CC(=O)NCc1ccc2c(c1)OCO2											False	False
242	5REH:AWP	3BRY:C8E		19327-39-0	AWP	C8E	CCCCCCCCOCCOCCOCCOCCO	c1cnccc1CCNC(=O)NC2CCCCC2											False	False
243	5REN:T2V	3GR2:GF4	Beta-Lactamase	Stk690510	T2V	GF4	CCC1=C(NN(C1=O)c2[nH]nnn2)C	CC(=O)N1CCC[C@H](C1)c2nc3ccccc3s2	CHEMBL1213368										False	False
244	5RFL:T7G	2WE0:TEO	Deoxyuridine 5'-Triphosphate Nucleotidohydrolase	2,4,4-trihydroxybut-3-enoic acid	T7G	TEO	C(=C(\O)/[O-])\[C@H](C(=O)[O-])O	CC(=O)N1CCC(CC1)C(=O)Nc2ccccc2O											False	False
245	6W63:X77	2CNQ:AMZ	Phosphoribosylaminoimidazole-Succinocarboxamide Synthase	Aica-ribotide	X77	AMZ	c1nc(c(n1[C@H]2[C@@H]([C@@H]([C@H](O2)COP(=O)(O)O)O)O)N)C(=O)N	CC(C)(C)c1ccc(cc1)N([C@H](c2cccnc2)C(=O)NC3CCCCC3)C(=O)c4c[nH]cn4	CHEMBL483849										False	False
246	6W63:X77	4FK6:0UJ	Tyrosine-Protein Kinase Jak1	Chembl2206638	X77	0UJ	CS(=O)(=O)NCc1nc2cnc3c(c2n1[C@@H]4C[C@H]5CC[C@@H]4C5)cc[nH]3	CC(C)(C)c1ccc(cc1)N([C@H](c2cccnc2)C(=O)NC3CCCCC3)C(=O)c4c[nH]cn4	CHEMBL2206059										False	False
247	5RF3:T5V	3HV7:1AU	Mitogen-Activated Protein Kinase 14	1-[1-(3-aminophenyl)-3-tert-butyl-1h-pyrazol-5-yl]-3-naphthalen-1-ylurea	T5V	1AU	CC(C)(C)c1cc(n(n1)c2cccc(c2)N)NC(=O)Nc3cccc4c3cccc4	c1c(cncn1)N	CHEMBL522387										False	False
248	5RF3:T5V	3ONE:ADE	Adenosylhomocysteinase	Adenine	T5V	ADE	c1[nH]c2c(n1)c(ncn2)N	c1c(cncn1)N	CHEMBL226345		3.0	Inhibition	15.81	%	CHEMBL4495582	CHEMBL4523582	6WVN:ADE:A:7116	False	True	True	2'-O-methyltransferase	X-RAY DIFFRACTION	2.00 Å
249	6W63:X77	4L5A:TBN	S-Methyl-5'-Thioadenosine Phosphorylase	Tubercidin	X77	TBN	c1cn(c2c1c(ncn2)N)[C@H]3[C@@H]([C@@H]([C@H](O3)CO)O)O	CC(C)(C)c1ccc(cc1)N([C@H](c2cccnc2)C(=O)NC3CCCCC3)C(=O)c4c[nH]cn4	CHEMBL267099										False	False
250	5RFL:T7G	4BFI:CYS	Cell Surface Glycoprotein Cd200 Receptor 1	D-cysteine	T7G	CYS	C([C@@H](C(=O)O)N)S	CC(=O)N1CCC(CC1)C(=O)Nc2ccccc2O	CHEMBL863		4.0	Inhibition	14.18	%	CHEMBL4495582	CHEMBL4523582			True	False
251	5REZ:T54	3CC9:GRG		Nerylneryl diphosphate	T54	GRG	CC(=CCC/C(=C/CC/C(=C/CC/C(=C/CO[P@](=O)(O)OP(=O)(O)O)/C)/C)/C)C	c1cscc1[C@@H]2CCC[C@@H]2C(=O)N	CHEMBL1229266										False	False
252	5RFE:JGG	2F1A:GB2	Alpha-Mannosidase 2	(2r,3r,4s)-2-({[(1r)-2-hydroxy-1-phenylethyl]amino}methyl)pyrrolidine-3,4-diol	JGG	GB2	c1ccc(cc1)[C@@H](CO)NC[C@@H]2[C@H]([C@H](CN2)O)O	c1cc(ccc1CNC(=O)N2CCOCC2)C#N	CHEMBL189366	CHEMBL1341300									False	False
253	5REN:T2V	3ZVA:G75	Genome Polyprotein		T2V	G75	CCOC(=O)CC[C@H](C[C@@H]1CCNC1=O)NC(=O)[C@H](Cc2ccccc2)NC(=O)OCc3ccccc3	CC(=O)N1CCC[C@H](C1)c2nc3ccccc3s2											False	False
254	5RFF:T6M	4YD4:4AY	Endothiapepsin	4-(bromomethyl)benzoic acid	T6M	4AY	c1cc(ccc1CBr)C(=O)O	CC(=O)N1CCN(CC1)S(=O)(=O)c2ccc(cc2)Cl	CHEMBL101846										False	False
255	5RFP:T7V	3ZVD:G83	Genome Polyprotein		T7V	G83	CCOC(=O)CC[C@H](C[C@@H]1CCNC1=O)NC(=O)[C@H](Cc2ccccc2)NC(=O)[C@H](CC(=O)OC(C)(C)C)NC(=O)OCc3ccccc3	C[C@H](c1cccc(c1)Cl)NC(=O)C											False	False
256	5RE9:LPZ	3OFT:HX2		(2r,5r)-2,5-hexanediol	LPZ	HX2	C[C@H](CC[C@@H](C)O)O	Cc1ccc(cc1)OCC(=O)N2CC[NH+](CC2)C											False	False
257	5REH:AWP	4P90:2K0	Serine/Threonine-Protein Kinase Pak 1	Chembl3596912	AWP	2K0	c1cc(c(cc1CO)C(=O)c2c[nH]c3c2cc(cn3)c4cnn(c4)C5CCNCC5)Cl	c1cnccc1CCNC(=O)NC2CCCCC2	CHEMBL3596912										False	False
258	5RFG:T6V	3NVY:QUE	Xanthine Dehydrogenase/Oxidase	Quercetin	T6V	QUE	c1cc(c(cc1C2=C(C(=O)c3c(cc(cc3O2)O)O)O)O)O	CC(=O)N(c1ccccc1)[C@@H]2CS(=O)(=O)C=C2	CHEMBL50		3.0	Inhibition	1.273	%	CHEMBL4495582	CHEMBL4523582			True	False
259	5REH:AWP	1XFW:CMP	Calmodulin-Sensitive Adenylate Cyclase	Cyclic ara-amp	AWP	CMP	c1nc(c2c(n1)n(cn2)[C@H]3[C@@H]([C@H]4[C@H](O3)CO[P@](=O)(O4)O)O)N	c1cnccc1CCNC(=O)NC2CCCCC2	CHEMBL316966		0.0	Inhibition	4.96	%	CHEMBL4495582	CHEMBL4523582	7JME:CMP:A:401	False	True	True	NSP3	X-RAY DIFFRACTION	1.55 Å
260	6W63:X77	5K8B:PDG	8-Amino-3,8-Dideoxy-Alpha-D-Manno-Octulosonate Transaminase	Pl6	X77	PDG	Cc1c(c(c(cn1)COP(=O)(O)O)CN[C@H](CCC(=O)O)C(=O)O)O	CC(C)(C)c1ccc(cc1)N([C@H](c2cccnc2)C(=O)NC3CCCCC3)C(=O)c4c[nH]cn4											False	False
261	6W63:X77	1KYZ:FER	Caffeic Acid 3-O-Methyltransferase	Ferulic acid	X77	FER	COc1cc(ccc1O)\C=C\C(=O)O	CC(C)(C)c1ccc(cc1)N([C@H](c2cccnc2)C(=O)NC3CCCCC3)C(=O)c4c[nH]cn4	CHEMBL32749		0.0	Inhibition	12.49	%	CHEMBL4495582	CHEMBL4523582			True	False
262	6W63:X77	1KYZ:FER	Caffeic Acid 3-O-Methyltransferase	Ferulic acid	X77	FER	COc1cc(ccc1O)\C=C\C(=O)O	CC(C)(C)c1ccc(cc1)N([C@H](c2cccnc2)C(=O)NC3CCCCC3)C(=O)c4c[nH]cn4	CHEMBL32749		0.0	Inhibition	27.72	%	CHEMBL4495582	CHEMBL4523582			True	False
263	5REU:T4D	2ZFZ:ARG	Arginine Repressor	D-arginine	T4D	ARG	C(C[C@@H](C(=O)O)N)CNC(=[NH2+])N	CC(=O)N1CCN(CC1)S(=O)(=O)c2ccccc2C#N											False	False
264	5REN:T2V	3ZVF:G85	Genome Polyprotein		T2V	G85	CCOC(=O)CC[C@H](C[C@@H]1CCNC1=O)NC(=O)[C@H](Cc2ccccc2)NC(=O)[C@H](COC(C)(C)C)NC(=O)OCc3ccccc3	CC(=O)N1CCC[C@H](C1)c2nc3ccccc3s2											False	False
265	6W63:X77	1QPN:NCN	Nicotinate-Nucleotide Pyrophosphorylase [Carboxylating]	Nicotinic acid ribotide	X77	NCN	c1cc(c[n+](c1)[C@H]2[C@@H]([C@@H]([C@H](O2)CO[P@@](=O)(O)[O-])O)O)C(=O)O	CC(C)(C)c1ccc(cc1)N([C@H](c2cccnc2)C(=O)NC3CCCCC3)C(=O)c4c[nH]cn4											False	False
266	5REX:T4V	2F1B:GB3	Alpha-Mannosidase 2	(2r,3r,4s,5r)-2-({[(1r)-2-hydroxy-1-phenylethyl]amino}methyl)-5-methylpyrrolidine-3,4-diol	T4V	GB3	C[C@@H]1[C@@H]([C@@H]([C@H](N1)CN[C@@H](CO)c2ccccc2)O)O	CC(=O)N1CCN(CC1)Cc2cccc3c2cccc3											False	False
267	5RE9:LPZ	4WZA:ACP	Nitrogenase Iron Protein 1	Amp-pcp	LPZ	ACP	c1nc(c2c(n1)n(cn2)[C@H]3[C@@H]([C@@H]([C@H](O3)CO[P@@](=O)(O)O[P@](=O)(CP(=O)(O)O)O)O)O)N	Cc1ccc(cc1)OCC(=O)N2CC[NH+](CC2)C	CHEMBL133463										False	False
268	5REV:T4J	2FN8:RIP		D-xylose	T4J	RIP	C1[C@H]([C@H]([C@H]([C@@H](O1)O)O)O)O	CC(=O)Nc1cccc(c1)C(=O)N2CCSCC2	CHEMBL1159662										False	False
269	5REZ:T54	2Z1Y:LEU	2-Aminoadipate Transaminase		T54	LEU	CC(C)C[C@@H](C(=O)O)N	c1cscc1[C@@H]2CCC[C@@H]2C(=O)N	CHEMBL291962		3.0	Inhibition	2.304	%	CHEMBL4495582	CHEMBL4523582			True	False
270	5REH:AWP	4TNY:DGT	Deoxynucleoside Triphosphate Triphosphohydrolase Samhd1	Zinc13436573	AWP	DGT	c1nc2c(n1[C@H]3C[C@@H]([C@H](O3)CO[P@@](=O)(O)O[P@@](=O)(O)OP(=O)(O)O)O)N=C(NC2=O)N	c1cnccc1CCNC(=O)NC2CCCCC2	CHEMBL477486										False	False
271	5REZ:T54	3EJT:HN6	Alpha-Mannosidase 2	(1s,2r,5r,8r,8ar)-5-[2-(4-tert-butylphenyl)ethyl]octahydroindolizine-1,2,8-triol	T54	HN6	CC(C)(C)c1ccc(cc1)CC[C@@H]2CC[C@H]([C@H]3[N@]2C[C@H]([C@H]3O)O)O	c1cscc1[C@@H]2CCC[C@@H]2C(=O)N											False	False
272	5RF6:NTG	2CNV:SSS	Phosphoribosylaminoimidazole-Succinocarboxamide Synthase	Ac1l1agq	NTG	SSS	c1nc(c(n1[C@H]2[C@H]([C@@H]([C@H](O2)COP(=O)(O)O)O)O)N)C(=O)N[C@@H](CC(=O)O)C(=O)O	c1cc(ncc1N2CCCOCC2)C#N											False	False
273	6W63:X77	3TTZ:07N	Dna Gyrase Subunit B	Chembl1923439	X77	07N	Cc1c(c(c([nH]1)C(=O)N[C@@H]2CCN(C[C@@H]2F)c3ncc(s3)C(=O)O)Cl)Cl	CC(C)(C)c1ccc(cc1)N([C@H](c2cccnc2)C(=O)NC3CCCCC3)C(=O)c4c[nH]cn4	CHEMBL1923440										False	False
274	5REX:T4V	1DG7:WRB	Dihydrofolate Reductase	Bromo-wr99210	T4V	WRB	CC1(N=C(N=C(N1OCCCOc2ccc(cc2)Br)N)N)C	CC(=O)N1CCN(CC1)Cc2cccc3c2cccc3	CHEMBL126726										False	False
275	5REX:T4V	1KEK:HTL	Pyruvate Synthase	2-acetyl-3-[(4-amino-2-methylpyrimidin-5-yl)methyl]-5-(2-{[hydrogen phosphonatooxy(hydroxy)phosphoryl]oxy}ethyl)-4-methyl-1,3-thiazol-3-ium	T4V	HTL	Cc1c(sc([n+]1Cc2cnc(nc2N)C)C(=O)C)CCO[P@@](=O)(O)OP(=O)(O)O	CC(=O)N1CCN(CC1)Cc2cccc3c2cccc3											False	False
276	5REX:T4V	1XM1:GAH	Prothrombin	Chembl2368546	T4V	GAH	[H]/N=C(\N)/NCCCC[C@@H](C(=O)N)NC(=O)[C@@H](Cc1ccc(cc1)O)NC(=O)[C@@H]2CCN2C(=O)[C@@H](CC3CCCCC3)NC(=O)C4CCC(CC4)CN/C(=N/[H])/N	CC(=O)N1CCN(CC1)Cc2cccc3c2cccc3											False	False
277	5REX:T4V	2O3U:NGD	Adp-Ribosyl Cyclase/Cyclic Adp-Ribose Hydrolase 1	Nicotinamide guanine dinucleotide sodium salt	T4V	NGD	c1cc(c[n+](c1)[C@H]2[C@@H]([C@@H]([C@H](O2)CO[P@](=O)(O)O[P@@](=O)(O)OC[C@@H]3[C@H]([C@H]([C@@H](O3)n4cnc5c4N=C(NC5=O)N)O)O)O)O)C(=O)N	CC(=O)N1CCN(CC1)Cc2cccc3c2cccc3											False	False
278	5REX:T4V	2RCU:BUJ	Carnitine O-Palmitoyltransferase 2, Mitochondrial	Rac-palmitoylaminocarnitine	T4V	BUJ	CCCCCCCCCCCCCCCC(=O)N[C@H](CC(=O)[O-])C[N+](C)(C)C	CC(=O)N1CCN(CC1)Cc2cccc3c2cccc3	CHEMBL1231507										False	False
279	5REX:T4V	2V8X:MGQ	Eukaryotic Translation Initiation Factor 4E	Chembl1094975	T4V	MGQ	c1ccc(cc1)C[n+]2cn(c3c2C(=O)NC(=N3)N)[C@H]4[C@@H]([C@@H]([C@H](O4)COP(=O)(O)O)O)O	CC(=O)N1CCN(CC1)Cc2cccc3c2cccc3	CHEMBL1234304										False	False
280	5REX:T4V	3CHD:WRG	Endochitinase B1	Chembl493316	T4V	WRG	[H]/N=C(\NCCC[C@@H](C(=O)N(C)[C@@H](Cc1ccccc1)C(=O)O)NC(=O)C)/NC(=O)NC	CC(=O)N1CCN(CC1)Cc2cccc3c2cccc3	CHEMBL493316										False	False
281	5REX:T4V	3KUM:ARG	Hydrophobic Dipeptide Epimerase		T4V	ARG	C(C[C@@H](C(=O)O)N)CNC(=[NH2+])N	CC(=O)N1CCN(CC1)Cc2cccc3c2cccc3											False	False
282	5REX:T4V	3KUM:ARG	Hydrophobic Dipeptide Epimerase	Arginyltyrosine	T4V	ARG	C(C[C@@H](C(=O)O)N)CNC(=[NH2+])N	CC(=O)N1CCN(CC1)Cc2cccc3c2cccc3											False	False
283	5REX:T4V	3LMY:CP6	Beta-Hexosaminidase Subunit Beta	Pyrimethamine	T4V	CP6	CCc1c(c(nc(n1)N)N)c2ccc(cc2)Cl	CC(=O)N1CCN(CC1)Cc2cccc3c2cccc3	CHEMBL36		4.0	Inhibition	15.45	%	CHEMBL4495582	CHEMBL4523582			True	False
284	5REX:T4V	3LMY:CP6	Beta-Hexosaminidase Subunit Beta	Pyrimethamine	T4V	CP6	CCc1c(c(nc(n1)N)N)c2ccc(cc2)Cl	CC(=O)N1CCN(CC1)Cc2cccc3c2cccc3	CHEMBL36		4.0	Inhibition	15.51	%	CHEMBL4495582	CHEMBL4523582			True	False
285	5REX:T4V	4B6C:B5U	Dna Gyrase Subunit B	6-(3,4-dimethylphenyl)-3-[[4-[3-(4-methylpiperazin-1-yl)propoxy]phenyl]amino]pyrazine-2-carboxamide	T4V	B5U	Cc1ccc(cc1C)c2cnc(c(n2)C(=O)N)Nc3ccc(cc3)OCCCN4CCN(CC4)C	CC(=O)N1CCN(CC1)Cc2cccc3c2cccc3											False	False
286	5REX:T4V	4B85:B3W	Acetylcholinesterase	32411-07-7	T4V	B3W	CCN(CC)CCNS(=O)(=O)c1ccc(cc1)Cl	CC(=O)N1CCN(CC1)Cc2cccc3c2cccc3	CHEMBL1624646										False	False
287	5REX:T4V	4IAW:LIZ	Neutrophil Gelatinase-Associated Lipocalin		T4V	LIZ	c1cc(ccc1C[C@H](C[N@](CC(=O)O)[C@H]2CCCC[C@@H]2N(CC(=O)O)CC(=O)O)N(CC(=O)O)CC(=O)O)NC(=S)NC(CO)(CO)CO	CC(=O)N1CCN(CC1)Cc2cccc3c2cccc3											False	False
288	5REX:T4V	4JFK:JFK	Peptidyl-Prolyl Cis-Trans Isomerase Fkbp5	Chembl2348594	T4V	JFK	COc1ccc(cc1OC)OCCN2CC[C@H]3CCC[C@@H](C2=O)[N@@]3S(=O)(=O)c4ccc5c(c4)SC(=O)N5	CC(=O)N1CCN(CC1)Cc2cccc3c2cccc3											False	False
289	5REX:T4V	4JFL:1KY	Peptidyl-Prolyl Cis-Trans Isomerase Fkbp5	6-({(1s,5r)-3-[2-(3,4-dimethoxyphenoxy)ethyl]-2-oxo-3,9-diazabicyclo[3.3.1]non-9-yl}sulfonyl)-1,3-benzothiazol-2(3h)-one	T4V	1KY	COc1ccc(cc1OC)OCCN2C[C@H]3CCC[C@@H](C2=O)[N@@]3S(=O)(=O)c4ccc5c(c4)SC(=O)N5	CC(=O)N1CCN(CC1)Cc2cccc3c2cccc3											False	False
290	5REX:T4V	4LXB:7R9	Prothrombin	Chembl3091501	T4V	7R9	CN(C)[C@H]1CCN(C1)C(=O)[C@H](CNC(=O)c2ccc(s2)Cl)NS(=O)(=O)c3cccc(c3OC(F)F)N4CCCCC4=O	CC(=O)N1CCN(CC1)Cc2cccc3c2cccc3	CHEMBL3091501										False	False
291	5REX:T4V	4TSP:HXG	Delta-Actitoxin-Afr1A	Dihexanoyllecithin	T4V	HXG	CCCCCC(=O)OC[C@H](COP(=O)(O)OCC[N+](C)(C)C)OC(=O)CCCCC	CC(=O)N1CCN(CC1)Cc2cccc3c2cccc3											False	False
292	5REX:T4V	4W9Q:3JP	Peptidyl-Prolyl Cis-Trans Isomerase Fkbp5	(1s,5s,6r)-10-[(3,5-dichlorophenyl)sulfonyl]-3-[2-(3,4-dimethoxyphenoxy)ethyl]-5-ethyl-3,10-diazabicyclo[4.3.1]decan-2-one	T4V	3JP	CC[C@H]1CN(C(=O)[C@@H]2CCC[C@H]1N2S(=O)(=O)c3cc(cc(c3)Cl)Cl)CCOc4ccc(c(c4)OC)OC	CC(=O)N1CCN(CC1)Cc2cccc3c2cccc3											False	False
293	5REX:T4V	4ZL4:4PK		Chembl3782104	T4V	4PK	[H]/N=C(/N)\NOCC[C@@H](C(=O)N[C@@H](C(C)C)C(=O)N[C@@H](CC(C)C)[C@H](CC(=O)NCCc1ccccc1)O)NC(=O)OCc2ccccc2	CC(=O)N1CCN(CC1)Cc2cccc3c2cccc3	CHEMBL3782104										False	False
294	5REX:T4V	5LO5:70M	Heat Shock Protein Hsp 90-Alpha	3-[4-[4-(4-cyanophenyl)piperazin-1-yl]butyl]-6-oxidanyl-1~{h}-indole-5-carbonitrile	T4V	70M	c1cc(ccc1C#N)N2CCN(CC2)CCCCc3c[nH]c4c3cc(c(c4)O)C#N	CC(=O)N1CCN(CC1)Cc2cccc3c2cccc3											False	False
295	5REX:T4V	5NN0:92H		Schembl18105306	T4V	92H	CN(C)CCN(C[C@@H]1CCCN(C1)C2Cc3ccccc3C2)C(=O)c4ccc5ccccc5c4	CC(=O)N1CCN(CC1)Cc2cccc3c2cccc3											False	False
296	5REX:T4V	5NTK:99N	Nuclear Receptor Ror-Gamma		T4V	99N	C[C@H](CCC(=O)NCc1ccc(cc1)OCCN2CCOCC2)[C@H]3CC[C@@H]4[C@@]3(CC[C@H]5[C@H]4CC=C6[C@@]5(CC[C@@H](C6)OS(=O)(=O)O)C)C	CC(=O)N1CCN(CC1)Cc2cccc3c2cccc3											False	False
297	5REX:T4V	4XV2:P06	Serine/Threonine-Protein Kinase B-Raf	Dabrafenib	T4V	P06	CC(C)(C)c1nc(c(s1)c2ccnc(n2)N)c3cccc(c3F)NS(=O)(=O)c4c(cccc4F)F	CC(=O)N1CCN(CC1)Cc2cccc3c2cccc3	CHEMBL2028663		4.0	Inhibition	5.767	%	CHEMBL4495582	CHEMBL4523582			True	False
298	5REX:T4V	4XV2:P06	Serine/Threonine-Protein Kinase B-Raf	Dabrafenib	T4V	P06	CC(C)(C)c1nc(c(s1)c2ccnc(n2)N)c3cccc(c3F)NS(=O)(=O)c4c(cccc4F)F	CC(=O)N1CCN(CC1)Cc2cccc3c2cccc3	CHEMBL2028663		4.0	Inhibition	11.96	%	CHEMBL4495582	CHEMBL4523582			True	False
299	5REX:T4V	2C1S:BSO		Biotin sulfoxide	T4V	BSO	C1[C@H]2[C@@H]([C@@H]([S@]1=O)CCCCC(=O)O)NC(=O)N2	CC(=O)N1CCN(CC1)Cc2cccc3c2cccc3											False	False
300	5REX:T4V	5NR7:YUI		1-[1-[[4-(3-chloranylphenoxy)quinolin-2-yl]methyl]piperidin-4-yl]-5-methyl-pyrimidine-2,4-dione	T4V	YUI	CC1=CN(C(=O)NC1=O)C2CCN(CC2)Cc3cc(c4ccccc4n3)Oc5cccc(c5)Cl	CC(=O)N1CCN(CC1)Cc2cccc3c2cccc3	CHEMBL4105150										False	False
301	5REX:T4V	4B82:B3Z	Acetylcholinesterase	Chembl3087813	T4V	B3Z	CCN(CC)CCNS(=O)(=O)c1ccccc1F	CC(=O)N1CCN(CC1)Cc2cccc3c2cccc3	CHEMBL3087813										False	False
302	5REX:T4V	3WZO:ZOE	Streptavidin	6-({5-[(3as,4s,5s,6ar)-5-oxido-2-oxohexahydro-1h-thieno[3,4-d]imidazol-4-yl]pentanoyl}amino)hexanoic acid	T4V	ZOE	C1[C@H]2[C@@H]([C@@H]([S@]1=O)CCCCC(=O)NCCCCCC(=O)O)NC(=O)N2	CC(=O)N1CCN(CC1)Cc2cccc3c2cccc3											False	False
303	5REX:T4V	4HY0:1AQ	E3 Ubiquitin-Protein Ligase Xiap	Schembl1163843	T4V	1AQ	CCO[C@@H]1C[C@@H]2CN([C@@H](CN2C1)C(=O)N[C@@H]3CCOc4c3cccc4)C(=O)[C@H](C5CCC(CC5)(F)F)NC(=O)[C@H](C)NC	CC(=O)N1CCN(CC1)Cc2cccc3c2cccc3	CHEMBL2316217										False	False
304	5RFQ:T7Y	4RAB:3L3	Hypoxanthine-Guanine Phosphoribosyltransferase		T7Y	3L3	C(CN(CCO/C=C/P(=O)(O)O)/C=C/P(=O)(O)O)n1c2c(nc1Br)C(=O)NC(=N2)N	CC(=O)Nc1cccc(c1)N2CCCC2=O		CHEMBL1565601									False	False
305	5REX:T4V	2IYF:ERY	Oleandomycin Glycosyltransferase	Erythromid	T4V	ERY	CC[C@@H]1[C@@]([C@@H]([C@H](C(=O)[C@@H](C[C@@]([C@@H]([C@H]([C@@H]([C@H](C(=O)O1)C)O[C@H]2C[C@@]([C@H]([C@@H](O2)C)O)(C)OC)C)O[C@H]3[C@@H]([C@H](C[C@H](O3)C)N(C)C)O)(C)O)C)C)O)(C)O	CC(=O)N1CCN(CC1)Cc2cccc3c2cccc3	CHEMBL532		4.0	Inhibition	21.16	%	CHEMBL4495582	CHEMBL4523582			True	False
306	5REX:T4V	2IYF:ERY	Oleandomycin Glycosyltransferase	Erythromid	T4V	ERY	CC[C@@H]1[C@@]([C@@H]([C@H](C(=O)[C@@H](C[C@@]([C@@H]([C@H]([C@@H]([C@H](C(=O)O1)C)O[C@H]2C[C@@]([C@H]([C@@H](O2)C)O)(C)OC)C)O[C@H]3[C@@H]([C@H](C[C@H](O3)C)N(C)C)O)(C)O)C)C)O)(C)O	CC(=O)N1CCN(CC1)Cc2cccc3c2cccc3	CHEMBL532		4.0	Inhibition	3.28	%	CHEMBL4495582	CHEMBL4523582			True	False
307	5REX:T4V	4DBM:0J0		Alpha7 agonists 4	T4V	0J0	CN1c2ccccc2C(=CC1=O)OCc3cn(nn3)C4C[C@H]5CC[C@@H](C4)[N+]5(C)C	CC(=O)N1CCN(CC1)Cc2cccc3c2cccc3											False	False
308	5REX:T4V	4LVA:20M	Nicotinamide Phosphoribosyltransferase	Chembl3127515	T4V	20M	c1cc(ccc1CNC2=Nc3ccncc3S(=O)(=O)N2)S(=O)(=O)N4CCC(CC4)N5CCCC5	CC(=O)N1CCN(CC1)Cc2cccc3c2cccc3	CHEMBL3127515										False	False
309	5REX:T4V	3DR4:G4M	Gdp-Perosamine Synthase	G4m	T4V	G4M	Cc1c(c(c(cn1)COP(=O)(O)O)CN[C@@H]2[C@H](O[C@@H]([C@H]([C@H]2O)O)O[P@](=O)(O)O[P@](=O)(O)OC[C@@H]3[C@H]([C@H]([C@@H](O3)n4cnc5c4N=C(NC5=O)N)O)O)C)O	CC(=O)N1CCN(CC1)Cc2cccc3c2cccc3											False	False
310	5REX:T4V	4BTL:5GZ	Acetylcholinesterase	Chembl3087804	T4V	5GZ	CCN(CC)CCNS(=O)(=O)c1ccc(cc1)Oc2c(cccc2Cl)[N+](=O)[O-]	CC(=O)N1CCN(CC1)Cc2cccc3c2cccc3	CHEMBL3087804										False	False
311	5REV:T4J	4ZE9:AGR		Chebi:82804	T4J	AGR	C1[C@@H]([C@@H]([C@H]([C@@H](O1)O)OP(=O)(O)O[C@@H]2[C@H](O[C@@]([C@H]2O)(CO)O[C@@H]3[C@@H]([C@@H]([C@H]([C@H](O3)CO)O)O)O)CO)O)O	CC(=O)Nc1cccc(c1)C(=O)N2CCSCC2											False	False
312	5RE4:SZY	4ZK1:4P7	Acetylcholine-Binding Protein		SZY	4P7	c1cc(cnc1)C\2=NCCC/C2=C\c3cc[nH]c3	Cc1ccncc1NC(=O)C	CHEMBL507147										False	False
313	5REB:T0Y	5IPF:IMP	Hypoxanthine-Guanine Phosphoribosyltransferase	Ara-hxmp	T0Y	IMP	c1nc2c(n1[C@H]3[C@@H]([C@@H]([C@H](O3)COP(=O)(O)O)O)O)N=CNC2=O	c1cscc1CN2CCC(CC2)O	CHEMBL1207374										False	False
314	5REZ:T54	2F7O:MSN	Alpha-Mannosidase 2	Mannostatin a	T54	MSN	CS[C@@H]1[C@H]([C@H]([C@H]([C@H]1O)O)O)N	c1cscc1[C@@H]2CCC[C@@H]2C(=O)N	CHEMBL9623										False	False
315	5REZ:T54	1JQE:QUN	Histamine N-Methyltransferase	Quinacrine	T54	QUN	CCN(CC)CCC[C@@H](C)Nc1c2ccc(cc2nc3c1cc(cc3)OC)Cl	c1cscc1[C@@H]2CCC[C@@H]2C(=O)N											False	False
316	5RFE:JGG	3PK7:GOL	D-Galactonate Dehydratase Family Member Mand	Glycerol	JGG	GOL	C(C(CO)O)O	c1cc(ccc1CNC(=O)N2CCOCC2)C#N	CHEMBL692	CHEMBL1341300							6XBH:GOL:A:501	False	False	True	Mpro	X-RAY DIFFRACTION	1.6 Å
317	5RFL:T7G	4DKL:MPG	Endolysin / Mu-Type Opioid Receptor	Oleyl glycerate	T7G	MPG	CCCCCCCC/C=C\CCCCCCCCOC(=O)[C@@H](CO)O	CC(=O)N1CCC(CC1)C(=O)Nc2ccccc2O											False	False
318	5REX:T4V	3BVT:WZ1	Alpha-Mannosidase 2	Methyl 3-s-alpha-d-mannopyranosyl-3-thio-alpha-d-mannopyranoside	T4V	WZ1	CO[C@@H]1[C@H]([C@H]([C@@H]([C@H](O1)CO)O)S[C@@H]2[C@H]([C@H]([C@@H]([C@H](O2)CO)O)O)O)O	CC(=O)N1CCN(CC1)Cc2cccc3c2cccc3											False	False
319	5REH:AWP	4P6V:RBF	Na(+)-Translocating Nadh-Quinone Reductase Subunit E	Riboflavin	AWP	RBF	Cc1cc2c(cc1C)N(C3=NC(=O)NC(=O)C3=N2)C[C@@H]([C@@H]([C@@H](CO)O)O)O	c1cnccc1CCNC(=O)NC2CCCCC2	CHEMBL1534		4.0	Inhibition	38.64	%	CHEMBL4495582	CHEMBL4523582			True	False
320	5REH:AWP	4P6V:RBF	Na(+)-Translocating Nadh-Quinone Reductase Subunit E	Riboflavin	AWP	RBF	Cc1cc2c(cc1C)N(C3=NC(=O)NC(=O)C3=N2)C[C@@H]([C@@H]([C@@H](CO)O)O)O	c1cnccc1CCNC(=O)NC2CCCCC2	CHEMBL1534		4.0	Inhibition	8.693	%	CHEMBL4495582	CHEMBL4523582			True	False
321	5RF1:T5G	2OW6:NK1	Alpha-Mannosidase 2	(1r,5s,6s,7r,8s)-1-thioniabicyclo[4.3.0]nonan-5,7,8-triol	T5G	NK1	C1C[C@@H]([C@H]2[C@@H]([C@@H](C[S@+]2C1)O)O)O	c1cc(ccc1S(=O)(=O)N)Br		CHEMBL178852									False	False
322	5REV:T4J	4AYR:IFL		(3s,4r,5r)-3,4-dihydroxy-5-(hydroxymethyl)piperidin-2-one	T4J	IFL	C1[C@@H]([C@H]([C@@H](C(=O)N1)O)O)CO	CC(=O)Nc1cccc(c1)C(=O)N2CCSCC2	CHEMBL1213445										False	False
323	5REB:T0Y	5MAH:7KD	Maternal Embryonic Leucine Zipper Kinase	Defactinib	T0Y	7KD	CNC(=O)c1ccc(cc1)Nc2ncc(c(n2)NCc3c(nccn3)N(C)S(=O)(=O)C)C(F)(F)F	c1cscc1CN2CCC(CC2)O	CHEMBL3137331		2.0	Inhibition	22.41	%	CHEMBL4495582	CHEMBL4523582			True	False
324	5REB:T0Y	5MAH:7KD	Maternal Embryonic Leucine Zipper Kinase	Defactinib	T0Y	7KD	CNC(=O)c1ccc(cc1)Nc2ncc(c(n2)NCc3c(nccn3)N(C)S(=O)(=O)C)C(F)(F)F	c1cscc1CN2CCC(CC2)O	CHEMBL3137331		2.0	Inhibition	5.639	%	CHEMBL4495582	CHEMBL4523582			True	False
325	5RE9:LPZ	5IPC:6CE	Histidine Triad Nucleotide-Binding Protein 1	5'-s-[(s)-hydroxy{[2-(1h-indol-3-yl)ethyl]amino}phosphoryl]-5'-thioguanosine	LPZ	6CE	c1ccc2c(c1)c(c[nH]2)CCNP(=O)(O)SC[C@@H]3[C@H]([C@H]([C@@H](O3)n4cnc5c4NC(=NC5=O)N)O)O	Cc1ccc(cc1)OCC(=O)N2CC[NH+](CC2)C	CHEMBL4536450										False	False
326	6W63:X77	4XG8:X8G	Tyrosine-Protein Kinase Syk	Chembl3622961	X77	X8G	Cc1c(cn(n1)c2ccnc(n2)Nc3ccc4c(c3)c(nn4C)Cl)CN5CC(C5)O	CC(C)(C)c1ccc(cc1)N([C@H](c2cccnc2)C(=O)NC3CCCCC3)C(=O)c4c[nH]cn4	CHEMBL3622961										False	False
327	6W63:X77	5K6A:6QT		(2~{r})-2-(3-hydroxyphenyl)-6-oxidanyl-2,3-dihydrochromen-4-one	X77	6QT	c1cc(cc(c1)O)[C@H]2CC(=O)c3cc(ccc3O2)O	CC(C)(C)c1ccc(cc1)N([C@H](c2cccnc2)C(=O)NC3CCCCC3)C(=O)c4c[nH]cn4											False	False
328	5RF3:T5V	2UZ9:XAN	Guanine Deaminase	Xanthine	T5V	XAN	c1[nH]c2c(n1)C(=O)NC(=O)N2	c1c(cncn1)N	CHEMBL1424								5RUY:XAN:A:201	False	False	True	NSP3	X-RAY DIFFRACTION	1.0 Å
329	5RF3:T5V	4L8M:F46	Mitogen-Activated Protein Kinase 14	Chembl3086685	T5V	F46	c1ccc(cc1)C(=O)Nc2cc(ccc2F)Nc3ccc4c(c3)OCc5ccc(cc5C4=O)OCCN6CCOCC6	c1c(cncn1)N	CHEMBL3086685										False	False
330	5REO:T2Y	4WV7:3UM	Heat Shock 70 Kda Protein 1A		T2Y	3UM	C[C@@H]1[C@@H]2C[C@H]([C@@]3([C@@]([C@H]2CC=C1C=C)(CCC[C@]3(C)C(=O)O)C)O)O	CC(=O)NCc1ccc2c(c1)OCO2											False	False
331	5REZ:T54	3EXF:TPP	Pyruvate Dehydrogenase E1 Component Subunit Alpha, Somatic Form, Mitochondrial	Thiamin diphosphate	T54	TPP	Cc1c(sc[n+]1Cc2cnc(nc2N)C)CCO[P@](=O)(O)OP(=O)(O)O	c1cscc1[C@@H]2CCC[C@@H]2C(=O)N	CHEMBL1236376		0.0	Inhibition	8.63	%	CHEMBL4495582	CHEMBL4523582			True	False
332	5RF7:T67	1PY5:PY1	Tgf-Beta Receptor Type-1	396129-53-6	T67	PY1	c1ccc2c(c1)c(ccn2)c3c[nH]nc3c4ccccn4	CN1CCN(CC1)C(=O)Cc2c[nH]c3c2cccn3	CHEMBL261454		0.0	Inhibition	21.76	%	CHEMBL4495582	CHEMBL4523582			True	False
333	5RF7:T67	1PY5:PY1	Tgf-Beta Receptor Type-1	396129-53-6	T67	PY1	c1ccc2c(c1)c(ccn2)c3c[nH]nc3c4ccccn4	CN1CCN(CC1)C(=O)Cc2c[nH]c3c2cccn3	CHEMBL261454		0.0	Inhibition	10.91	%	CHEMBL4495582	CHEMBL4523582			True	False
334	6W63:X77	5VBU:3QZ		Hydroxyprogesterone	X77	3QZ	CC(=O)[C@]1(CC[C@@H]2[C@@]1(CC[C@H]3[C@H]2CCC4=CC(=O)CC[C@]34C)C)O	CC(C)(C)c1ccc(cc1)N([C@H](c2cccnc2)C(=O)NC3CCCCC3)C(=O)c4c[nH]cn4	CHEMBL1062										False	False
335	5RE4:SZY	2AOV:4DI	Histamine N-Methyltransferase	4-(dimethylamino)butyl carbamimidothioate	SZY	4DI	[H]/N=C(\N)/SCCCCN(C)C	Cc1ccncc1NC(=O)C	CHEMBL1230270										False	False
336	6W63:X77	4M2E:HRG		L-homoarginine	X77	HRG	C(CCNC(=N)N)C[C@@H](C(=O)O)N	CC(C)(C)c1ccc(cc1)N([C@H](c2cccnc2)C(=O)NC3CCCCC3)C(=O)c4c[nH]cn4	CHEMBL589752										False	False
337	6W63:X77	5LUA:5KN	Legumain	2,4-di-morpholin-4-yl-phenylamine	X77	5KN	c1cc(c(cc1N2CCOCC2)N3CCOCC3)N	CC(C)(C)c1ccc(cc1)N([C@H](c2cccnc2)C(=O)NC3CCCCC3)C(=O)c4c[nH]cn4											False	False
338	5RFE:JGG	2EXC:JNK	Mitogen-Activated Protein Kinase 10	Chembl202676	JGG	JNK	COC1CCC(CC1)C(=O)Nc2cc(ccn2)c3ccnc(c3)Nc4ccc(cc4)F	c1cc(ccc1CNC(=O)N2CCOCC2)C#N	CHEMBL203631	CHEMBL1341300									False	False
339	5RF1:T5G	3D51:GOX	Alpha-Mannosidase 2	D-galactohydroximo-1,5-lactam	T5G	GOX	C([C@@H]1[C@H]([C@@H]([C@H](/C(=N/O)/N1)O)O)O)O	c1cc(ccc1S(=O)(=O)N)Br	CHEMBL1213470	CHEMBL178852									False	False
340	5REH:AWP	2QQD:AG2	Pyruvoyl-Dependent Arginine Decarboxylase	Agmatine	AWP	AG2	C(CCNC(=N)N)CN	c1cnccc1CCNC(=O)NC2CCCCC2	CHEMBL58343										False	False
341	5REH:AWP	4R1R:GDP	Ribonucleoside-Diphosphate Reductase 1 Subunit Alpha	Guanosine diphos-phate	AWP	GDP	c1nc2c(n1[C@H]3[C@@H]([C@@H]([C@H](O3)CO[P@](=O)(O)OP(=O)(O)O)O)O)N=C(NC2=O)N	c1cnccc1CCNC(=O)NC2CCCCC2	CHEMBL384759										False	False
342	5REN:T2V	5BQ5:ADP	Insertion Sequence Is5376 Putative Atp-Binding Protein		T2V	ADP	c1nc(c2c(n1)n(cn2)[C@H]3[C@@H]([C@@H]([C@H](O3)CO[P@](=O)(O)OP(=O)(O)O)O)O)N	CC(=O)N1CCC[C@H](C1)c2nc3ccccc3s2	CHEMBL14830		0.0	Inhibition	4.82	%	CHEMBL4495582	CHEMBL4523582			True	False
343	5REH:AWP	5XJ5:78M	Glycerol-3-Phosphate Acyltransferase	(2r)-2,3-dihydroxypropyl(7z)-pentadec-7-enoate	AWP	78M	CCCCCCC/C=C\CCCCCC(=O)OC[C@H](CO)O	c1cnccc1CCNC(=O)NC2CCCCC2											False	False
344	6W63:X77	1BOS:GLA	Shiga-Like Toxin 1 Subunit B	Maltosa	X77	GLA	C([C@@H]1[C@@H]([C@@H]([C@H]([C@H](O1)O)O)O)O)O	CC(C)(C)c1ccc(cc1)N([C@H](c2cccnc2)C(=O)NC3CCCCC3)C(=O)c4c[nH]cn4	CHEMBL1233058										False	False
345	5RFE:JGG	5TRS:7HZ	Proteasome Subunit Beta	Schembl18812533	JGG	7HZ	Cc1cc(no1)C(=O)N[C@@H](CC(=O)NOC(C)(C)C)C(=O)N[C@@H](COC)C(=O)NCc2cccc3c2cccc3	c1cc(ccc1CNC(=O)N2CCOCC2)C#N		CHEMBL1341300									False	False
346	5RFV:T8J	4FVT:CNA	Nad-Dependent Protein Deacetylase Sirtuin-3, Mitochondrial	112345-60-5	T8J	CNA	c1cc(c[n+](c1)[C@@H]2C[C@@H]([C@H]([C@H]2O)O)COP(=O)(O)OP(=O)(O)OC[C@@H]3[C@H]([C@H]([C@@H](O3)n4cnc5c4ncnc5N)O)O)C(=O)N	CC(=O)N1CCN(CC1)C(=O)c2cccs2											False	False
347	5REB:T0Y	5YU9:1E8	Epidermal Growth Factor Receptor	Ibrutinib	T0Y	100000000	C=CC(=O)N1CCC[C@H](C1)n2c3c(c(n2)c4ccc(cc4)Oc5ccccc5)c(ncn3)N	c1cscc1CN2CCC(CC2)O	CHEMBL1873475		4.0	Inhibition	13.6	%	CHEMBL4495582	CHEMBL4523582			True	False
348	5REH:AWP	5HA7:WY1	Aldose Reductase	Pirinixic acid	AWP	WY1	Cc1cccc(c1C)Nc2cc(nc(n2)SCC(=O)O)Cl	c1cnccc1CCNC(=O)NC2CCCCC2	CHEMBL295416		0.0	Inhibition	10.69	%	CHEMBL4495582	CHEMBL4523582			True	False
349	5RFN:T7P	1UHI:CZI	Aequorin-2	I-coeleneterazine	T7P	CZI	c1ccc(cc1)CC2C3=N[C@@](C(=O)N3C=C(N2)c4ccc(cc4)O)(Cc5ccc(cc5)I)OO	CC(=O)N(c1ccc(cc1)F)[C@H]2CS(=O)(=O)C=C2											False	False
350	5RFN:T7P	2X9H:KI9	Myosin-2 Heavy Chain	2,3,4,6,8-pentachloro-9h-carbazol-1-ol	T7P	KI9	c1c(cc(c2c1c3c([nH]2)c(c(c(c3Cl)Cl)Cl)O)Cl)Cl	CC(=O)N(c1ccc(cc1)F)[C@H]2CS(=O)(=O)C=C2											False	False
351	5RFN:T7P	3B2W:9NH	Tyrosine-Protein Kinase Lck	9nh	T7P	9NH	Cc1ccc(cc1NC(=O)c2cnc(nc2OC)Nc3ccc(cc3)N4CCNCC4)C(=O)Nc5cccc(c5F)C(F)(F)F	CC(=O)N(c1ccc(cc1)F)[C@H]2CS(=O)(=O)C=C2											False	False
352	5RFN:T7P	3CPC:C52	Vascular Endothelial Growth Factor Receptor 2	Chembl504805	T7P	C52	CC1=C(C(=O)N(C=C1)c2cccc(c2)C(F)(F)F)c3ccc4c(c3)cnc(n4)N	CC(=O)N(c1ccc(cc1)F)[C@H]2CS(=O)(=O)C=C2	CHEMBL504805										False	False
353	5RFN:T7P	3MS4:21N	Glycogen Phosphorylase, Muscle Form	4-(trifluoromethyl)benzaldehyde 4-(beta-d-glucopyranosyl)thiosemicarbazone	T7P	21N	c1cc(ccc1/C=N/NC(=S)N[C@H]2[C@@H]([C@H]([C@@H]([C@H](O2)CO)O)O)O)C(F)(F)F	CC(=O)N(c1ccc(cc1)F)[C@H]2CS(=O)(=O)C=C2											False	False
354	5RFN:T7P	3PJ1:LHL	Tyrosine-Protein Kinase Btk	Chembl1234002	T7P	LHL	CCN(CC)CCOc1ccc(cc1)Nc2ncc3c(n2)N(C(=O)N(C3)c4c(cccc4Cl)Cl)C	CC(=O)N(c1ccc(cc1)F)[C@H]2CS(=O)(=O)C=C2	CHEMBL1234002										False	False
355	5RFN:T7P	3W2S:W2R	Epidermal Growth Factor Receptor	Chembl2322330	T7P	W2R	c1cc(cc(c1)Oc2ccc(cc2Cl)Nc3c4c(ccn4CCOCCO)ncn3)NC(=O)NC5CCCCC5	CC(=O)N(c1ccc(cc1)F)[C@H]2CS(=O)(=O)C=C2	CHEMBL2322330										False	False
356	5RFN:T7P	4JKV:1KS	Soluble Cytochrome B562 / Smoothened Homolog	Ly2940680	T7P	1KS	Cn1c(ccn1)c2c3ccccc3c(nn2)N4CCC(CC4)N(C)C(=O)c5ccc(cc5C(F)(F)F)F	CC(=O)N(c1ccc(cc1)F)[C@H]2CS(=O)(=O)C=C2	CHEMBL2142592		2.0	Inhibition	16.77	%	CHEMBL4495582	CHEMBL4523582			True	False
357	5RFN:T7P	4JKV:1KS	Soluble Cytochrome B562 / Smoothened Homolog	Ly2940680	T7P	1KS	Cn1c(ccn1)c2c3ccccc3c(nn2)N4CCC(CC4)N(C)C(=O)c5ccc(cc5C(F)(F)F)F	CC(=O)N(c1ccc(cc1)F)[C@H]2CS(=O)(=O)C=C2	CHEMBL2142592		2.0	Inhibition	11.7	%	CHEMBL4495582	CHEMBL4523582			True	False
358	5RFN:T7P	4L6C:0BT	5'(3')-Deoxyribonucleotidase, Mitochondrial	0bt	T7P	0BT	CC1=CN(C(=O)NC1=O)[C@H]2C[C@@H]3[C@H](O2)CO[C@@](O3)(c4ccc(cc4)I)P(=O)(O)O	CC(=O)N(c1ccc(cc1)F)[C@H]2CS(=O)(=O)C=C2											False	False
359	5RFN:T7P	4OC2:2QQ	Glutamate Carboxypeptidase 2	Chembl595408	T7P	2QQ	C#CC[C@@H](C(=O)O)NC(=O)N[C@@H](CCCCNC(=O)c1ccc(cc1)I)C(=O)O	CC(=O)N(c1ccc(cc1)F)[C@H]2CS(=O)(=O)C=C2	CHEMBL595408										False	False
360	5RFN:T7P	4OC3:2QP	Glutamate Carboxypeptidase 2	Chembl604257	T7P	2QP	c1cc(oc1)C[C@@H](C(=O)O)NC(=O)N[C@@H](CCCCNC(=O)c2ccc(cc2)I)C(=O)O	CC(=O)N(c1ccc(cc1)F)[C@H]2CS(=O)(=O)C=C2	CHEMBL604257										False	False
361	5RFN:T7P	4OC4:2QN	Glutamate Carboxypeptidase 2	Chembl593331	T7P	2QN	c1cc(ccc1C(=O)NCCCC[C@@H](C(=O)O)NC(=O)N[C@@H](Cc2ccncc2)C(=O)O)I	CC(=O)N(c1ccc(cc1)F)[C@H]2CS(=O)(=O)C=C2	CHEMBL593331										False	False
362	5RFN:T7P	5CCM:4ZX	Histone-Lysine N-Methyltransferase Smyd3	Chembl3798468	T7P	4ZX	c1ccc(cc1)CNC2CCN(CC2)S(=O)(=O)N3[C@@H]4CC[C@H]3CC(C4)NC(=O)c5cc6c(cc5Cl)NC(=O)C6	CC(=O)N(c1ccc(cc1)F)[C@H]2CS(=O)(=O)C=C2	CHEMBL3798468										False	False
363	5RFN:T7P	5FDR:5X3	Induced Myeloid Leukemia Cell Differentiation Protein Mcl-1	Chembl3785866	T7P	5X3	Cc1cc(cc(c1Cl)C)OCCCc2c3ccc(c(c3[nH]c2C(=O)NS(=O)(=O)c4ccc(o4)C(=O)O)c5c([nH]nc5C)C)Cl	CC(=O)N(c1ccc(cc1)F)[C@H]2CS(=O)(=O)C=C2	CHEMBL3785866										False	False
364	5RFN:T7P	5H3Q:7HF	High Affinity Nerve Growth Factor Receptor	Schembl16780417	T7P	7HF	CCOc1c(c(n(n1)c2ccccc2)NC(=O)N[C@@H]3CN(C[C@H]3c4ccc(c(c4)F)F)CCOC)C	CC(=O)N(c1ccc(cc1)F)[C@H]2CS(=O)(=O)C=C2	CHEMBL4090531										False	False
365	5RFN:T7P	5J6L:6GC	Heat Shock Protein Hsp 90-Alpha		T7P	6GC	CCCCN(C)C(=O)c1cc(c(cc1O)O)C2=NNC(=O)N2c3ccccc3F	CC(=O)N(c1ccc(cc1)F)[C@H]2CS(=O)(=O)C=C2	CHEMBL3945793										False	False
366	5RFN:T7P	5KJK:6T1	N-Lysine Methyltransferase Smyd2	2-[2-[1-[2-(3,4-dichlorophenyl)ethyl]azetidin-3-yl]oxyphenyl]-~{n}-(3-pyrrolidin-1-ylpropyl)pyridine-4-carboxamide	T7P	6T1	c1ccc(c(c1)c2cc(ccn2)C(=O)NCCCN3CCCC3)OC4CN(C4)CCc5ccc(c(c5)Cl)Cl	CC(=O)N(c1ccc(cc1)F)[C@H]2CS(=O)(=O)C=C2											False	False
367	5RFN:T7P	5KJM:6TM	N-Lysine Methyltransferase Smyd2	6-[2-[4-[2-(3,4-dichlorophenyl)ethyl]piperazin-1-yl]phenyl]-~{n}-(3-pyrrolidin-1-ylpropyl)-2~{h}-pyrazolo[3,4-b]pyridine-4-carboxamide	T7P	6TM	c1ccc(c(c1)c2cc(c3c[nH]nc3n2)C(=O)NCCCN4CCCC4)N5CCN(CC5)CCc6ccc(c(c6)Cl)Cl	CC(=O)N(c1ccc(cc1)F)[C@H]2CS(=O)(=O)C=C2											False	False
368	5RFN:T7P	5MRM:Q9T	2-C-Methyl-D-Erythritol 4-Phosphate Cytidylyltransferase, Chloroplastic		T7P	Q9T	c1c(cc(c(c1c2cc(no2)C(F)(F)F)O)Br)Br	CC(=O)N(c1ccc(cc1)F)[C@H]2CS(=O)(=O)C=C2											False	False
369	5RFN:T7P	5MZC:8EQ	Kynurenine 3-Monooxygenase	Schembl16836554	T7P	8EQ	CCOc1cc2c(cc1Cl)N(C(=O)O2)CCC(=O)O	CC(=O)N(c1ccc(cc1)F)[C@H]2CS(=O)(=O)C=C2	CHEMBL4072922										False	False
370	5RFN:T7P	5MZI:FYK	Kynurenine 3-Monooxygenase	Schembl16836585	T7P	FYK	c1c2c(cc(c1Cl)OC3CC3)OC(=O)N2CCC(=O)O	CC(=O)N(c1ccc(cc1)F)[C@H]2CS(=O)(=O)C=C2	CHEMBL4061542										False	False
371	5RFN:T7P	5X5O:7Z0	Mitogen-Activated Protein Kinase Kinase Kinase 20	7z0	T7P	7Z0	COc1c2cc(cnc2[nH]n1)C#Cc3c(ccc(c3F)NS(=O)(=O)c4cccc(c4)Br)F	CC(=O)N(c1ccc(cc1)F)[C@H]2CS(=O)(=O)C=C2	CHEMBL4080860										False	False
372	5RFN:T7P	6COX:S58	Prostaglandin G/H Synthase 2	C16h11brf3n3o2s	T7P	S58	c1cc(ccc1c2cc(nn2c3ccc(cc3)S(=O)(=O)N)C(F)(F)F)Br	CC(=O)N(c1ccc(cc1)F)[C@H]2CS(=O)(=O)C=C2	CHEMBL1235806										False	False
373	5RE4:SZY	4LDO:ALE	Endolysin / Beta-2 Adrenergic Receptor	Epinephrine	SZY	ALE	CNC[C@@H](c1ccc(c(c1)O)O)O	Cc1ccncc1NC(=O)C	CHEMBL679										False	False
374	5RFN:T7P	6BMR:DZV	Tyrosine-Protein Phosphatase Non-Receptor Type 11		T7P	DZV	COc1cccc(c1O)c2nnc3n2-c4ccccc4C(=O)N3Cc5ccccc5Cl	CC(=O)N(c1ccc(cc1)F)[C@H]2CS(=O)(=O)C=C2	CHEMBL1434615										False	False
375	5RF1:T5G	1TQT:SSD	Alpha-Mannosidase 2		T5G	SSD	C1[C@H]([C@@H]([C@H]([S@@+]1C[C@@H]([C@@H](CO)OS([O-])([O-])[O-])O)CO)O)O	c1cc(ccc1S(=O)(=O)N)Br		CHEMBL178852									False	False
376	5RFN:T7P	1KI4:BTD	Thymidine Kinase	5-bromothienyldeoxyuridine	T7P	BTD	c1cc(sc1C2=CN(C(=O)NC2=O)[C@H]3C[C@@H]([C@H](O3)CO)O)Br	CC(=O)N(c1ccc(cc1)F)[C@H]2CS(=O)(=O)C=C2	CHEMBL1231486										False	False
377	5RFN:T7P	5MW4:5JU	Histone-Lysine N-Methyltransferase, H3 Lysine-79 Specific		T7P	5JU	Cc1c(cccn1)c2c3cc(ccc3sc2Cl)NC(=O)NCC(=O)NCCCN(C)[C@@H]4CCCN(C4)c5c6c(ncn5)N=CC6	CC(=O)N(c1ccc(cc1)F)[C@H]2CS(=O)(=O)C=C2											False	False
378	5RFN:T7P	6BMU:5OD	Tyrosine-Protein Phosphatase Non-Receptor Type 11	Shp099	T7P	5OD	CC1(CCN(CC1)c2cnc(c(n2)N)c3cccc(c3Cl)Cl)N	CC(=O)N(c1ccc(cc1)F)[C@H]2CS(=O)(=O)C=C2	CHEMBL4060033		0.0	Inhibition	24.76	%	CHEMBL4495582	CHEMBL4523582			True	False
379	5RFN:T7P	1UHJ:CZB	Aequorin-2	Br-coeleneterazine	T7P	CZB	c1ccc(cc1)CC2C3=N[C@@](C(=O)N3C=C(N2)c4ccc(cc4)O)(Cc5ccc(cc5)Br)OO	CC(=O)N(c1ccc(cc1)F)[C@H]2CS(=O)(=O)C=C2											False	False
380	5RFN:T7P	3DHO:B2M	Streptogramin A Acetyltransferase		T7P	B2M	Cc1cc(c2cc(ccc2n1)Br)C(=O)N/N=C\c3cc(cc(c3O)Cl)Cl	CC(=O)N(c1ccc(cc1)F)[C@H]2CS(=O)(=O)C=C2											False	False
381	5RF7:T67	3P7C:P7C	Mitogen-Activated Protein Kinase 14	Chembl1929238	T67	P7C	CC(C)(C)c1cc(c(s1)NC(=O)Nc2cccc(c2Cl)Cl)C(=O)N3CCC(=O)N(CC3)CCN(C)C	CN1CCN(CC1)C(=O)Cc2c[nH]c3c2cccn3	CHEMBL1929238										False	False
382	6W63:X77	4M2G:2OR		(3s,4s)-3,4-dihydroxy-l-arginine	X77	2OR	C([C@H]([C@@H]([C@@H](C(=O)O)N)O)O)NC(=[NH2+])N	CC(C)(C)c1ccc(cc1)N([C@H](c2cccnc2)C(=O)NC3CCCCC3)C(=O)c4c[nH]cn4											False	False
383	6W63:X77	4M26:ZZU		Beta-hydroxyarginine	X77	ZZU	C(CNC(=N)N)[C@@H]([C@@H](C(=O)O)N)O	CC(C)(C)c1ccc(cc1)N([C@H](c2cccnc2)C(=O)NC3CCCCC3)C(=O)c4c[nH]cn4											False	False
384	5RES:T3V	4GMU:OXL	Phosphoenolpyruvate Carboxykinase, Cytosolic [Gtp]	Oxalic acid	T3V	OXL	C(=O)(C(=O)[O-])[O-]	CC(=O)N1CCN(CC1)S(=O)(=O)c2ccccc2F											False	False
385	6W63:X77	4I5C:C5I	Tyrosine-Protein Kinase Jak1		X77	C5I	c1c[nH]c2c1c3c(cn2)nnn3[C@@H]4CCCN(C4)C(=O)CC#N	CC(C)(C)c1ccc(cc1)N([C@H](c2cccnc2)C(=O)NC3CCCCC3)C(=O)c4c[nH]cn4	CHEMBL2392500										False	False
386	5RG0:T8Y	5EW3:5T2	Vascular Endothelial Growth Factor Receptor 2	Aal-993	T8Y	5T2	c1ccc(c(c1)C(=O)Nc2cccc(c2)C(F)(F)F)NCc3ccncc3	CC(=O)N1CCN(CC1)C(=O)C	CHEMBL153843										False	False
387	5RFZ:T8V	1OFY:HEC	Nine-Heme Cytochrome C		T8V	HEC	CC=C1C(=C2C=C3C(=CC)C(=C4N3[Fe]56N2C1=Cc7n5c(c(c7C)CCC(=O)O)C=C8N6C(=C4)C(=C8CCC(=O)O)C)C)C	CC(=O)Nc1cccnc1Cl											False	False
388	5REB:T0Y	2RIF:AMP		Vidarabine monophosphate	T0Y	AMP	c1nc(c2c(n1)n(cn2)[C@H]3[C@@H]([C@@H]([C@H](O3)COP(=O)(O)O)O)O)N	c1cscc1CN2CCC(CC2)O	CHEMBL752		4.0	Inhibition	11.47	%	CHEMBL4495582	CHEMBL4523582			True	False
389	5REZ:T54	3DDG:GB7	Alpha-Mannosidase 2	Chembl476926	T54	GB7	CN1[C@@H]([C@H]([C@H](C1=O)O)O)CN[C@@H](CO)c2ccccc2	c1cscc1[C@@H]2CCC[C@@H]2C(=O)N	CHEMBL476926										False	False
390	5REN:T2V	3VBI:0FX		Ac1lcv27	T2V	0FX	C[C@@H]1[C@H]([C@@H]([C@H]([C@H](O1)OP(=O)(O)OP(=O)(O)OC[C@@H]2[C@H](C[C@@H](O2)N3C=C(C(=O)NC3=O)C)O)O)O)N	CC(=O)N1CCC[C@H](C1)c2nc3ccccc3s2											False	False
391	5RE9:LPZ	3WZQ:ZOF	Streptavidin	Schembl18924575	LPZ	ZOF	[H]/N=C/1\N[C@H]2CS[C@H]([C@H]2N1)CCCCC(=O)NCCCCCC(=O)O	Cc1ccc(cc1)OCC(=O)N2CC[NH+](CC2)C											False	False
392	5REZ:T54	3EJU:HN7	Alpha-Mannosidase 2	Swainsonine derivative, 5	T54	HN7	CC(C)(C)c1ccc(cc1)C(=O)C[C@@H]2CC[C@H]([C@H]3[N@]2C[C@H]([C@H]3O)O)O	c1cscc1[C@@H]2CCC[C@@H]2C(=O)N											False	False
393	5RFJ:T7A	5B0L:BNG	Dna-Binding Protein 7D	Nonyl d-glucoside	T7A	BNG	CCCCCCCCCO[C@H]1[C@@H]([C@H]([C@@H]([C@H](O1)CO)O)O)O	CC(=O)Nc1nc2c(cccc2s1)OC	CHEMBL490225										False	False
394	5RE9:LPZ	5KLY:6UR	Histidine Triad Nucleotide-Binding Protein 1	[(2~{r},3~{s},4~{s},5~{r})-5-(6-aminopurin-9-yl)-3,4-bis(oxidanyl)oxolan-2-yl]methoxy-~{n}-[2-(1~{h}-indol-3-yl)ethyl]phosphonamidic acid	LPZ	6UR	c1ccc2c(c1)c(c[nH]2)CCNP(=O)(O)OC[C@@H]3[C@H]([C@H]([C@@H](O3)n4cnc5c4ncnc5N)O)O	Cc1ccc(cc1)OCC(=O)N2CC[NH+](CC2)C											False	False
395	6W63:X77	4CM8:IZ9		Chembl3318214	X77	IZ9	Cc1ccc(cc1)/C=C/c2c(c3c(nc(nc3[nH]2)N)N)C#N	CC(C)(C)c1ccc(cc1)N([C@H](c2cccnc2)C(=O)NC3CCCCC3)C(=O)c4c[nH]cn4	CHEMBL3318214										False	False
396	5RF3:T5V	3KJQ:B94	Caspase-8		T5V	B94	CC(=O)[C@H](CC(=O)O)NC(=O)[C@@H]1C=C[C@H](N2N1C(=O)N(C2=O)CCCC(=O)O)CCNC(=O)Cc3ccc(cc3)Cl	c1c(cncn1)N											False	False
397	5REH:AWP	3WKI:BGC	Cellobiose 2-Epimerase	Galabiose	AWP	BGC	C([C@@H]1[C@H]([C@@H]([C@H]([C@@H](O1)O)O)O)O)O	c1cnccc1CCNC(=O)NC2CCCCC2	CHEMBL1614854										False	False
398	5RF1:T5G	4C72:M7U		(2r)-2-(hexadecanoyloxy)-3-{[(10r)-10-methyloctadecanoyl]oxy}propyl phosphate	T5G	M7U	CCCCCCCCCCCCCCCC(=O)O[C@H](COC(=O)CCCCCCCC[C@H](C)CCCCCCCC)COP(=O)(O)O	c1cc(ccc1S(=O)(=O)N)Br		CHEMBL178852									False	False
399	5RFS:T84	1BZY:IMU	Hypoxanthine-Guanine Phosphoribosyltransferase	Imu	T84	IMU	c1c(c2c([nH]1)C(=O)NC(=N2)N)[C@H]3[C@@H]([C@@H]([C@H](N3)COP(=O)(O)O)O)O	CC(=O)N1CCN(CC1)Cc2ccsc2	CHEMBL1233603										False	False
400	5RFS:T84	1CH0:2GP	Guanyl-Specific Ribonuclease T1	Ac1l1g4t	T84	2GP	c1nc2c(n1[C@H]3[C@@H]([C@@H]([C@H](O3)CO)O)OP(=O)(O)O)N=C(NC2=O)N	CC(=O)N1CCN(CC1)Cc2ccsc2											False	False
401	5RFS:T84	1DY3:87Y	2-Amino-4-Hydroxy-6-Hydroxymethyldihydropteridine Pyrophosphokinase	87y	T84	87Y	C[C@@]1(C(=NC2=C(N1)N=C(NC2=O)N)CO)CCc3ccccc3	CC(=O)N1CCN(CC1)Cc2ccsc2											False	False
402	5RFS:T84	1H2T:GDP	Nuclear Cap-Binding Protein Subunit 2	1h2t	T84	GDP	c1nc2c(n1[C@H]3[C@@H]([C@@H]([C@H](O3)CO[P@](=O)(O)OP(=O)(O)O)O)O)N=C(NC2=O)N	CC(=O)N1CCN(CC1)Cc2ccsc2	CHEMBL384759										False	False
403	5RFS:T84	1RFG:GMP	Purine Nucleoside Phosphorylase	Guanosine	T84	GMP	c1nc2c(n1[C@H]3[C@@H]([C@@H]([C@H](O3)CO)O)O)N=C(NC2=O)N	CC(=O)N1CCN(CC1)Cc2ccsc2	CHEMBL375655										False	False
404	5RFS:T84	1Y0B:G4P	Xanthine Phosphoribosyltransferase	Ac1l19z8	T84	G4P	c1nc2c(n1[C@H]3[C@@H]([C@@H]([C@H](O3)CO[P@](=O)(O)OP(=O)(O)O)O[P@](=O)(O)OP(=O)(O)O)O)N=C(NC2=O)N	CC(=O)N1CCN(CC1)Cc2ccsc2											False	False
405	5RFS:T84	3MCO:PH2		6-hydroxymethyl-7,8-dihydropterin	T84	PH2	C1C(=NC2=C(N1)N=C(NC2=O)N)CO	CC(=O)N1CCN(CC1)Cc2ccsc2	CHEMBL1233322										False	False
406	5RFS:T84	3QBC:B55		2-amino-6-hydroxy-8-mercaptopurine	T84	B55	c12c([nH]c(n1)S)N=C(NC2=O)N	CC(=O)N1CCN(CC1)Cc2ccsc2	CHEMBL178006										False	False
407	5RFS:T84	3QX8:GTG	Protein Argonaute-2	7-methyl-diguanosine triphosphate	T84	GTG	C[n+]1cn(c2c1C(=O)NC(=N2)N)[C@H]3[C@@H]([C@@H]([C@H](O3)CO[P@@](=O)(O)OP(=O)(O)O[P@](=O)(O)OC[C@@H]4[C@H]([C@H]([C@@H](O4)n5cnc6c5N=C(NC6=O)N)O)O)O)O	CC(=O)N1CCN(CC1)Cc2ccsc2											False	False
408	5RFS:T84	3ZWO:G2Q	Adp-Ribosyl Cyclase/Cyclic Adp-Ribose Hydrolase	Guanosine diphosphate ribose	T84	G2Q	c1nc2c(n1[C@H]3[C@@H]([C@@H]([C@H](O3)COP(=O)(O)OP(=O)(O)OC[C@@H]4[C@H]([C@H](CO4)O)O)O)O)NC(=NC2=O)N	CC(=O)N1CCN(CC1)Cc2ccsc2											False	False
409	5RFS:T84	4CWB:X6L		Chembl3359158	T84	X6L	c1ccc(cc1)c2ccc(cc2)C(=O)CSc3[nH]c4c(n3)C(=O)NC(=N4)N	CC(=O)N1CCN(CC1)Cc2ccsc2	CHEMBL3359158										False	False
410	5RFS:T84	4PNZ:2VH	Dipeptidyl Peptidase 4	Schembl18756598	T84	2VH	CS(=O)(=O)n1cc2c(n1)CN(C2)[C@@H]3C[C@@H]([C@H](OC3)c4cc(c(cc4F)F)F)N	CC(=O)N1CCN(CC1)Cc2ccsc2											False	False
411	5RFS:T84	4TMF:JS2	Adp-Ribosyl Cyclase/Cyclic Adp-Ribose Hydrolase 1	5-o-[(r)-{[(s)-[4-(8-amino-6-oxo-1,6-dihydro-9h-purin-9-yl)butoxy](hydroxy)phosphoryl]oxy}(hydroxy)phosphoryl]-alpha-d-ribofuranose	T84	JS2	C1=Nc2c(nc(n2CCCCOP(=O)(O)OP(=O)(O)OC[C@@H]3[C@H]([C@H]([C@H](O3)O)O)O)N)C(=O)N1	CC(=O)N1CCN(CC1)Cc2ccsc2											False	False
412	5RFS:T84	5CFM:4BW	Stimulator Of Interferon Genes Protein	Schembl17304214	T84	4BW	c1nc(c2c(n1)n(cn2)[C@H]3[C@@H]([C@H]4[C@H](O3)COP(=O)(O[C@@H]5[C@@H](COP(=O)(O4)O)O[C@H]([C@@H]5O)n6cnc7c6N=C(NC7=O)N)O)O)N	CC(=O)N1CCN(CC1)Cc2ccsc2	CHEMBL4449584										False	False
413	5RFS:T84	5CFQ:1SY	Stimulator Of Interferon Genes Protein	Schembl19239972	T84	1SY	c1nc(c2c(n1)n(cn2)[C@H]3[C@@H]([C@H]4[C@H](O3)COP(=O)(O[C@@H]5[C@@H]([C@@H](COP(=O)(O4)O)O[C@H]5n6cnc7c6NC(=NC7=O)N)O)O)O)N	CC(=O)N1CCN(CC1)Cc2ccsc2	CHEMBL4465054										False	False
414	5RFS:T84	5D4V:YGP	Uncharacterized Protein Mj0489	5'-o-[(r)-[(3,6-dimethyl-2-oxo-1,2-dihydropyridin-4-yl)oxy](hydroxy)phosphoryl]guanosine	T84	YGP	CC1=CC(=C(C(=O)N1)C)OP(=O)(O)OC[C@@H]2[C@H]([C@H]([C@@H](O2)n3cnc4c3N=C(NC4=O)N)O)O	CC(=O)N1CCN(CC1)Cc2ccsc2											False	False
415	5RFS:T84	5ISM:6DG	Dipeptidyl Peptidase 4	Chembl3806216	T84	6DG	c1cnc2c3c(nn2c1)CN(C3)[C@@H]4C[C@@H]([C@H](OC4)c5cc(ccc5F)F)N	CC(=O)N1CCN(CC1)Cc2ccsc2	CHEMBL3806216										False	False
416	5RFS:T84	4KU7:PCG	Cgmp-Dependent Protein Kinase 1	Cyclic gmp	T84	PCG	c1nc2c(n1[C@H]3[C@@H]([C@H]4C(O3)CO[P@](=O)(O4)O)O)N=C(NC2=O)N	CC(=O)N1CCN(CC1)Cc2ccsc2	CHEMBL395336		0.0	Inhibition	20.81	%	CHEMBL4495582	CHEMBL4523582			True	False
417	5RFS:T84	3GDH:MGP	Trimethylguanosine Synthase	Ac1l3tuy	T84	MGP	C[n+]1cn(c2c1C(=O)NC(=N2)N)[C@H]3[C@@H]([C@@H]([C@H](O3)CO[P@@](=O)(O)O[P@@](=O)(O)OP(=O)(O)O)O)O	CC(=O)N1CCN(CC1)Cc2ccsc2									6WRZ:MGP:A:7103	False	False	True	2'-O-methyltransferase	X-RAY DIFFRACTION	2.25 Å
418	5RFS:T84	5CFL:C2E	Stimulator Of Interferon Genes Protein	C-di-gmp	T84	C2E	c1nc2c(n1[C@H]3[C@@H]([C@H]4[C@H](O3)CO[P@@](=O)(O[C@@H]5[C@@H](CO[P@@](=O)(O4)O)O[C@H]([C@@H]5O)n6cnc7c6N=C(NC7=O)N)O)O)N=C(NC2=O)N	CC(=O)N1CCN(CC1)Cc2ccsc2	CHEMBL1231573										False	False
419	5RFS:T84	5IZQ:83A	Folate Receptor Alpha	83a	T84	83A	c1cc(ccc1C(=O)N[C@@H](CCC(=O)O)C(=O)O)NCCc2cc3c([nH]2)N=C(NC3=O)N	CC(=O)N1CCN(CC1)Cc2ccsc2	CHEMBL4437824										False	False
420	5RFS:T84	4LRH:FOL	Folate Receptor Alpha	Folieacid	T84	FOL	c1cc(ccc1C(=O)N[C@@H](CCC(=O)O)C(=O)O)NCc2cnc3c(n2)C(=O)N=C(N3)N	CC(=O)N1CCN(CC1)Cc2ccsc2	CHEMBL1622		4.0	Inhibition	20.75	%	CHEMBL4495582	CHEMBL4523582			True	False
421	5RFS:T84	5M83:YDZ	Eukaryotic Translation Initiation Factor 4E		T84	YDZ	C[n+]1cn(c2c1c(nc(n2)N)O)[C@H]3[C@@H]([C@@H]([C@H](O3)COP(=O)(O)O[P@](=O)(OP(=O)(O)OC[C@@H]4[C@H]([C@H]([C@@H](O4)n5cnc6c5ncnc6N)O)O)S)O)OC	CC(=O)N1CCN(CC1)Cc2ccsc2											False	False
422	5RFS:T84	1AO0:5GP	Amidophosphoribosyltransferase	Guanosinmonophosphat	T84	5GP	c1nc2c(n1[C@H]3[C@@H]([C@@H]([C@H](O3)COP(=O)(O)O)O)O)N=C(NC2=O)N	CC(=O)N1CCN(CC1)Cc2ccsc2	CHEMBL283807		0.0	Inhibition	1.9	%	CHEMBL4495582	CHEMBL4523582	7BF4:5GP:A:201	False	True	True	NSP3	X-RAY DIFFRACTION	1.55 Å
423	5RFS:T84	5J5O:6G0	Eukaryotic Translation Initiation Factor 4E		T84	6G0	C[n+]1cn(c2c1C(=O)NC(=N2)N)[C@H]3[C@@H]([C@@H]([C@H](O3)COP(=O)(O)OP(=O)(O)OP(=O)(O)OP(=O)(O)O)O)O	CC(=O)N1CCN(CC1)Cc2ccsc2											False	False
424	5RFS:T84	5M7W:WZO	Eukaryotic Translation Initiation Factor 4E		T84	WZO	C[n+]1cn(c2c1C(=O)NC(=N2)N)[C@H]3[C@@H]([C@@H]([C@H](O3)COP(=O)(O)O[P@@](=O)(OP(=O)(O)O)S)O)OC	CC(=O)N1CCN(CC1)Cc2ccsc2											False	False
425	5RFS:T84	2PUF:GUN	Hth-Type Transcriptional Repressor Purr	Guanine	T84	GUN	c1[nH]c2c(n1)C(=O)NC(=N2)N	CC(=O)N1CCN(CC1)Cc2ccsc2	CHEMBL219568										False	False
426	5RF7:T67	4NP9:I3P	Rabphilin-3A	Schembl4321735	T67	I3P	[C@H]1([C@@H]([C@H]([C@@H]([C@H]([C@@H]1OP(=O)(O)O)O)OP(=O)(O)O)OP(=O)(O)O)O)O	CN1CCN(CC1)C(=O)Cc2c[nH]c3c2cccn3	CHEMBL279107										False	False
427	5RFS:T84	4OR4:M7G		{[(2s,3r,4r,5r)-5-(2-amino-7-methyl-6-oxo-1,8-dihydropurin-9-yl)-3,4-dihydroxyoxolan-2-yl]methoxy(hydroxy)phosphoryl}oxyphosphonic acid	T84	M7G	CN1CN(C2=C1C(=O)NC(=N2)N)[C@H]3[C@@H]([C@@H]([C@H](O3)CO[P@](=O)(O)OP(=O)(O)O)O)O	CC(=O)N1CCN(CC1)Cc2ccsc2											False	False
428	5RFS:T84	5KQ4:6VQ	Mrna Decapping Complex Subunit 2		T84	6VQ	C[n+]1cn(c2c1C(=O)N=C(N2)N)[C@H]3[C@@H]([C@@H]([C@H](O3)CO[P@](=O)(OP(=O)(O)OP(=O)(O)O[P@@](=O)(OC[C@@H]4[C@H]([C@H]([C@@H](O4)n5c[n+](c6c5NC(=NC6=O)N)C)O)O)S)S)O)O	CC(=O)N1CCN(CC1)Cc2ccsc2											False	False
429	5RE9:LPZ	5IPE:6CG	Histidine Triad Nucleotide-Binding Protein 1	5'-thioguanosine 5'-phosphoric acid	LPZ	6CG	c1nc2c(n1[C@H]3[C@@H]([C@@H]([C@H](O3)CSP(=O)(O)O)O)O)NC(=NC2=O)N	Cc1ccc(cc1)OCC(=O)N2CC[NH+](CC2)C											False	False
430	6W63:X77	4K77:1Q4	Tyrosine-Protein Kinase Jak1	Chembl2434989	X77	1Q4	c1nc2c(c(n1)NC3CCCCC3)C=CNC2=O	CC(C)(C)c1ccc(cc1)N([C@H](c2cccnc2)C(=O)NC3CCCCC3)C(=O)c4c[nH]cn4	CHEMBL2434989										False	False
431	5RF1:T5G	1QWN:GUL	Alpha-Mannosidase 2	1,5-c-difluoro-1-deoxy-alpha-d-mannopyranose	T5G	GUL	C([C@]1([C@H]([C@@H]([C@@H](C(O1)F)O)O)O)F)O	c1cc(ccc1S(=O)(=O)N)Br		CHEMBL178852									False	False
432	5RF3:T5V	3MTF:A3F	Activin Receptor Type-1	K02288	T5V	A3F	COc1cc(cc(c1OC)OC)c2cc(cnc2N)c3cccc(c3)O	c1c(cncn1)N	CHEMBL1230714		0.0	Inhibition	6.899	%	CHEMBL4495582	CHEMBL4523582			True	False
433	5RF3:T5V	3MTF:A3F	Activin Receptor Type-1	K02288	T5V	A3F	COc1cc(cc(c1OC)OC)c2cc(cnc2N)c3cccc(c3)O	c1c(cncn1)N	CHEMBL1230714		0.0	Inhibition	0.76	%	CHEMBL4495582	CHEMBL4523582			True	False
434	5RE4:SZY	3QUD:N3F	Mitogen-Activated Protein Kinase 14	Chembl152596	SZY	N3F	c1ccc(cc1)C(=O)c2ccc(cc2)Nc3ccccc3N	Cc1ccncc1NC(=O)C	CHEMBL152596										False	False
435	5REZ:T54	2ALW:MNM	Alpha-Mannosidase 2	Mnm	T54	MNM	C1[C@@H]([C@H]([C@@H]([C@@H](N1)O)O)O)CO	c1cscc1[C@@H]2CCC[C@@H]2C(=O)N											False	False
436	5RE9:LPZ	5FDX:5X1	Epithelial Discoidin Domain-Containing Receptor 1	3-[(4-methylpiperazin-1-yl)methyl]-~{n}-[(4~{r})-4-methyl-2-pyrimidin-5-yl-3,4-dihydro-1~{h}-isoquinolin-7-yl]-5-(trifluoromethyl)benzamide	LPZ	5X1	C[C@H]1CN(Cc2c1ccc(c2)NC(=O)c3cc(cc(c3)C(F)(F)F)CN4CCN(CC4)C)c5cncnc5	Cc1ccc(cc1)OCC(=O)N2CC[NH+](CC2)C	CHEMBL4088388										False	False
437	5RE9:LPZ	5I2E:67D	Histidine Triad Nucleotide-Binding Protein 1	3-(5-o-{[3-(1h-indol-3-yl)propanoyl]sulfamoyl}-beta-d-ribofuranosyl)-3h-imidazo[2,1-i]purine	LPZ	67D	c1ccc2c(c1)c(c[nH]2)CCC(=O)NS(=O)(=O)OC[C@@H]3[C@H]([C@H]([C@@H](O3)n4cnc5c4ncn6c5ncc6)O)O	Cc1ccc(cc1)OCC(=O)N2CC[NH+](CC2)C	CHEMBL4587255										False	False
438	6W63:X77	4CLX:Q0K		Chembl3318496	X77	Q0K	Cc1ccc(cc1)c2c[nH]c3c2C(=O)NC(=N3)N	CC(C)(C)c1ccc(cc1)N([C@H](c2cccnc2)C(=O)NC3CCCCC3)C(=O)c4c[nH]cn4	CHEMBL3318496										False	False
439	5REX:T4V	1E3Q:EBW	Acetylcholinesterase	Bw284c51	T4V	EBW	C[N+](C)(CC=C)c1ccc(cc1)CCC(=O)CCc2ccc(cc2)[N+](C)(C)CC=C	CC(=O)N1CCN(CC1)Cc2cccc3c2cccc3	CHEMBL140020										False	False
440	5REX:T4V	1LPG:IMA	Coagulation Factor X		T4V	IMA	C[N+](C)(C)c1ccc(cc1)CNC(=O)c2cc3cc(ccc3n2Cc4cccc(c4)C(=N)N)OCc5ccccc5	CC(=O)N1CCN(CC1)Cc2cccc3c2cccc3	CHEMBL1190476										False	False
441	5REX:T4V	2Y58:V38		Chembl1947060	T4V	V38	C[N+]1([C@@H]2CC[C@H]1CC(C2)OC(=O)c3ccccc3)C[C@@H](c4ccccc4)O	CC(=O)N1CCN(CC1)Cc2cccc3c2cccc3											False	False
442	5REX:T4V	3FEG:HC7	Choline/Ethanolamine Kinase	3feg	T4V	HC7	C[N+]1(CCO[C@](C1)(c2ccc(cc2)c3ccc(cc3)C(=O)C[N+](C)(C)CCOP(=O)(O)O)O)C	CC(=O)N1CCN(CC1)Cc2cccc3c2cccc3											False	False
443	5REX:T4V	3NOK:DDQ		2605-79-0	T4V	DDQ	CCCCCCCCCC[N+](C)(C)[O-]	CC(=O)N1CCN(CC1)Cc2cccc3c2cccc3	CHEMBL1232157										False	False
444	5REX:T4V	3PEO:CU9		Metocurine	T4V	CU9	C[N+]1(CCc2cc(c3cc2[C@@H]1Cc4ccc(cc4)Oc5c6c(cc(c5OC)OC)CC[N+]([C@@H]6Cc7ccc(c(c7)O3)OC)(C)C)OC)C	CC(=O)N1CCN(CC1)Cc2cccc3c2cccc3	CHEMBL1259										False	False
445	5REX:T4V	3TZV:LSC	Antigen-Presenting Glycoprotein Cd1D	Schembl17626959	T4V	LSC	CCCCCCCC/C=C/CCCCCCCC(=O)OC[C@H](CO[P@](=O)(O)OCC[N+](C)(C)C)O	CC(=O)N1CCN(CC1)Cc2cccc3c2cccc3											False	False
446	5REX:T4V	4DRQ:0OS	Peptidyl-Prolyl Cis-Trans Isomerase Fkbp5	Chembl2348602	T4V	0OS	COc1ccc(cc1OC)CC[C@@H](c2cccc(c2)OCC(=O)O)OC(=O)[C@@H]3CCCCN3S(=O)(=O)c4cc(cc(c4)Cl)Cl	CC(=O)N1CCN(CC1)Cc2cccc3c2cccc3											False	False
447	5REX:T4V	4U16:3C0	Endolysin / Muscarinic Acetylcholine Receptor M3	Pamine bromide	T4V	3C0	C[N+]1([C@@H]2CC(C[C@H]1[C@H]3[C@@H]2O3)OC(=O)[C@H](CO)c4ccccc4)C	CC(=O)N1CCN(CC1)Cc2cccc3c2cccc3	CHEMBL376897		4.0	Inhibition	16.14	%	CHEMBL4495582	CHEMBL4523582			True	False
448	5REX:T4V	4W9P:3JR	Peptidyl-Prolyl Cis-Trans Isomerase Fkbp5	4w9o	T4V	3JR	COc1ccc(cc1OC)OCCN2C[C@@H]([C@H]3CCC[C@@H](C2=O)N3S(=O)(=O)c4cc(cc(c4)Cl)Cl)[C@@H](CO)O	CC(=O)N1CCN(CC1)Cc2cccc3c2cccc3											False	False
449	5REX:T4V	4X60:3XV	Protein Arginine N-Methyltransferase 5	Schembl16220833	T4V	3XV	c1ccc2c(c1)CCN(C2)C[C@H](CNC(=O)c3cc(ncn3)NC4COC4)O	CC(=O)N1CCN(CC1)Cc2cccc3c2cccc3	CHEMBL4060831		0.0	Inhibition	9.21	%	CHEMBL4495582	CHEMBL4523582			True	False
450	5REX:T4V	4X60:3XV	Protein Arginine N-Methyltransferase 5	Schembl16220833	T4V	3XV	c1ccc2c(c1)CCN(C2)C[C@H](CNC(=O)c3cc(ncn3)NC4COC4)O	CC(=O)N1CCN(CC1)Cc2cccc3c2cccc3	CHEMBL4060831		0.0	Inhibition	18.87	%	CHEMBL4495582	CHEMBL4523582			True	False
451	5REX:T4V	5C9Z:4Z2	Protein Arginine N-Methyltransferase 5	Gsk-591	T4V	4Z2	c1ccc2c(c1)CCN(C2)C[C@H](CNC(=O)c3ccnc(c3)NC4CCC4)O	CC(=O)N1CCN(CC1)Cc2cccc3c2cccc3	CHEMBL4542380		0.0	Inhibition	5.93	%	CHEMBL4495582	CHEMBL4523582			True	False
452	5REX:T4V	5HD4:38Z	Mitogen-Activated Protein Kinase 1	Schembl12582186	T4V	38Z	c1cnc(nc1)c2ccc(cc2)N3CCN(CC3)C(=O)CN4CC[C@H](C4)C(=O)Nc5ccc6c(c5)c([nH]n6)c7ccncc7	CC(=O)N1CCN(CC1)Cc2cccc3c2cccc3	CHEMBL3590107										False	False
453	5REX:T4V	5NR8:95N		Schembl16825876	T4V	95N	CN(CCc1ccc(cc1)Br)C2CCN(CC2)c3[nH]nc(n3)N	CC(=O)N1CCN(CC1)Cc2cccc3c2cccc3	CHEMBL4086986										False	False
454	5REH:AWP	5W0E:9U4		3-[7-(difluoromethyl)-6-(1-methyl-1h-pyrazol-4-yl)-3,4-dihydroquinolin-1(2h)-yl]-n-methyl-1-(oxan-4-yl)-1,4,6,7-tetrahydro-5h-pyrazolo[4,3-c]pyridine-5-carboxamide	AWP	9U4	CNC(=O)N1CCc2c(c(nn2C3CCOCC3)N4CCCc5c4cc(c(c5)c6cnn(c6)C)C(F)F)C1	c1cnccc1CCNC(=O)NC2CCCCC2	CHEMBL4097025										False	False
455	5REX:T4V	4DAJ:0HK	Endolysin / Muscarinic Acetylcholine Receptor M3	Tiotropium	T4V	0HK	C[N+]1([C@@H]2CC(C[C@H]1[C@H]3[C@@H]2O3)OC(=O)C(c4cccs4)(c5cccs5)O)C	CC(=O)N1CCN(CC1)Cc2cccc3c2cccc3	CHEMBL1900528		4.0	Inhibition	11.07	%	CHEMBL4495582	CHEMBL4523582			True	False
456	5REH:AWP	4LDE:P0G	Endolysin / Beta-2 Adrenergic Receptor	8-[(1r)-2-{[1,1-dimethyl-2-(2-methylphenyl)ethyl]amino}-1-hydroxyethyl]-5-hydroxy-2h-1,4-benzoxazin-3(4h)-one	AWP	P0G	Cc1ccccc1CC(C)(C)NC[C@@H](c2ccc(c3c2OCC(=O)N3)O)O	c1cnccc1CCNC(=O)NC2CCCCC2											False	False
457	5REX:T4V	4B84:Z5K	Acetylcholinesterase	Chembl3087815	T4V	Z5K	CCN(CC)CCNS(=O)(=O)c1cccc(c1)C(F)(F)F	CC(=O)N1CCN(CC1)Cc2cccc3c2cccc3	CHEMBL3087815										False	False
458	6W63:X77	2DKC:16G	Phosphoacetylglucosamine Mutase	N-acetylmannosamine 6-phosphate	X77	16G	CC(=O)N[C@@H]1[C@H]([C@@H]([C@H](O[C@@H]1O)COP(=O)(O)O)O)O	CC(C)(C)c1ccc(cc1)N([C@H](c2cccnc2)C(=O)NC3CCCCC3)C(=O)c4c[nH]cn4											False	False
459	5RF3:T5V	3UVQ:FS8	Mitogen-Activated Protein Kinase 14	3uvq	T5V	FS8	c1ccc(cc1)C(=O)Nc2cc(ccc2F)Nc3ccc4c(c3)CCc5ccc(cc5C4=O)OC[C@@H](CO)O	c1c(cncn1)N	CHEMBL4575052										False	False
460	5RFV:T8J	2FT9:CHD	Fatty Acid-Binding Protein 2, Liver	Bile salt	T8J	CHD	C[C@H](CCC(=O)O)[C@H]1CC[C@@H]2[C@@]1([C@H](C[C@H]3[C@H]2[C@@H](C[C@H]4[C@@]3(CC[C@H](C4)O)C)O)O)C	CC(=O)N1CCN(CC1)C(=O)c2cccs2	CHEMBL205596		4.0	Inhibition	17.56	%	CHEMBL4495582	CHEMBL4523582			True	False
461	5RE9:LPZ	5WA9:9ZD	Histidine Triad Nucleotide-Binding Protein 1	[(2~{r},3~{s},4~{r},5~{r})-5-(6-aminopurin-9-yl)-3,4-bis(oxidanyl)oxolan-2-yl]methoxy-~{n}-[(2~{r})-1-methoxy-1-oxidanylidene-propan-2-yl]phosphonamidic acid	LPZ	9ZD	C[C@H](C(=O)OC)NP(=O)(O)OC[C@@H]1[C@H]([C@H]([C@@H](O1)n2cnc3c2ncnc3N)O)O	Cc1ccc(cc1)OCC(=O)N2CC[NH+](CC2)C											False	False
462	5RF1:T5G	3W67:VIV	Alpha-Tocopherol Transfer Protein	Covi-ox	T5G	VIV	Cc1c(c2c(c(c1O)C)CC[C@@](O2)(C)CCC[C@H](C)CCC[C@H](C)CCCC(C)C)C	c1cc(ccc1S(=O)(=O)N)Br	CHEMBL47	CHEMBL178852	0.0	Inhibition	16.12	%	CHEMBL4495582	CHEMBL4523582			True	False
463	5RF1:T5G	3W67:VIV	Alpha-Tocopherol Transfer Protein	Covi-ox	T5G	VIV	Cc1c(c2c(c(c1O)C)CC[C@@](O2)(C)CCC[C@H](C)CCC[C@H](C)CCCC(C)C)C	c1cc(ccc1S(=O)(=O)N)Br	CHEMBL47	CHEMBL178852	0.0	Inhibition	23.31	%	CHEMBL4495582	CHEMBL4523582			True	False
464	5REN:T2V	3VBM:TYD		Deoxy-tdp	T2V	TYD	CC1=CN(C(=O)NC1=O)[C@H]2C[C@@H]([C@H](O2)CO[P@](=O)(O)OP(=O)(O)O)O	CC(=O)N1CCC[C@H](C1)c2nc3ccccc3s2	CHEMBL259724										False	False
465	5REH:AWP	5I71:68P	Sodium-Dependent Serotonin Transporter	Citalopram	AWP	68P	CN(C)CCC[C@@]1(c2ccc(cc2CO1)C#N)c3ccc(cc3)F	c1cnccc1CCNC(=O)NC2CCCCC2	CHEMBL1508		4.0	Inhibition	7.176	%	CHEMBL4495582	CHEMBL4523582			True	False
466	5RF7:T67	3O8P:BMU	Mitogen-Activated Protein Kinase 14	1-(5-tert-butyl-2-methyl-2h-pyrazol-3-yl)-3-(4-chloro-phenyl)-urea	T67	BMU	CC(C)(C)c1cc(n(n1)C)NC(=O)Nc2ccc(cc2)Cl	CN1CCN(CC1)C(=O)Cc2c[nH]c3c2cccn3	CHEMBL87277										False	False
467	5RFE:JGG	3EJP:HN2	Alpha-Mannosidase 2	Swainsonine acetophenone	JGG	HN2	c1ccc(cc1)C(=O)C[C@H]2CC[C@H]([C@H]3[N@]2C[C@H]([C@H]3O)O)O	c1cc(ccc1CNC(=O)N2CCOCC2)C#N		CHEMBL1341300									False	False
468	5RF1:T5G	1QX1:FMF	Alpha-Mannosidase 2	2-deoxy-2-fluoro-alpha-d-glucopyranosyl fluoride	T5G	FMF	C([C@@H]1[C@H]([C@@H]([C@@H]([C@@H](O1)F)F)O)O)O	c1cc(ccc1S(=O)(=O)N)Br		CHEMBL178852									False	False
469	5RER:T3J	1UR2:XYP	Beta-Xylanase	Xylotriose	T3J	XYP	C1[C@H]([C@@H]([C@H]([C@@H](O1)O)O)O)O	CC(=O)N1CCO[C@H](C1)c2ccc(cc2)F											False	False
470	5RF7:T67	4DLJ:6RG	Mitogen-Activated Protein Kinase 14	4dlj	T67	6RG	c1ccc(cc1)CCNc2c3ccc(cc3nc(n2)c4ccccc4)N	CN1CCN(CC1)C(=O)Cc2c[nH]c3c2cccn3											False	False
471	5RE9:LPZ	2P2J:PRX	Acetyl-Coenzyme A Synthetase	Adenosine-5'-propylphosphate	LPZ	PRX	CCCO[P@@](=O)(O)OC[C@@H]1[C@H]([C@H]([C@@H](O1)n2cnc3c2ncnc3N)O)O	Cc1ccc(cc1)OCC(=O)N2CC[NH+](CC2)C											False	False
472	5REH:AWP	4EWQ:MWL	Mitogen-Activated Protein Kinase 14	Schembl1752939	AWP	MWL	c1ccc(cc1)c2c(cc(nn2)N3CCN(CC3)c4ncccn4)c5ccncc5	c1cnccc1CCNC(=O)NC2CCCCC2	CHEMBL4632881										False	False
473	6W63:X77	5GTY:816	Epidermal Growth Factor Receptor	Schembl19097837	X77	816	Cc1cccc(n1)COc2ccc(cc2Cl)c3c4c(ncnc4n(n3)[C@@H]5CCCN(C5)C(=O)C=C)N	CC(C)(C)c1ccc(cc1)N([C@H](c2cccnc2)C(=O)NC3CCCCC3)C(=O)c4c[nH]cn4											False	False
474	5REH:AWP	3TTJ:JBI	Mitogen-Activated Protein Kinase 10	Chembl1946325	AWP	JBI	COc1ccc(cc1)Nc2ncc3c(n2)n(c(n3)Nc4ccccc4F)C5CCCC5	c1cnccc1CCNC(=O)NC2CCCCC2	CHEMBL1946325										False	False
475	5RFQ:T7Y	3W4J:2LD	D-Amino-Acid Oxidase	Chembl2338785	T7Y	2LD	c1ccc(cc1)CCC2=CNC(=O)C(=C2)O	CC(=O)Nc1cccc(c1)N2CCCC2=O	CHEMBL2338785	CHEMBL1565601									False	False
476	5RF7:T67	3K3O:AKG	Histone Lysine Demethylase Phf8	2-ketopentanedioic acid-d6	T67	AKG	C(CC(=O)O)C(=O)C(=O)O	CN1CCN(CC1)C(=O)Cc2c[nH]c3c2cccn3	CHEMBL1686		0.0	Inhibition	7.338	%	CHEMBL4495582	CHEMBL4523582			True	False
477	5RFS:T84	3B6B:DGI	Nucleoside Diphosphate Kinase	Cikgwctvfsrmju-yrzwdfbdsa-n	T84	DGI	c1nc2c(n1[C@H]3C[C@@H]([C@H](O3)CO[P@](=O)(O)OP(=O)(O)O)O)N=C(NC2=O)N	CC(=O)N1CCN(CC1)Cc2ccsc2	CHEMBL1232205										False	False
478	5RFS:T84	5EEC:ZXM	Carbapenem-Hydrolyzing Beta-Lactamase Kpc	Chembl3586553	T84	ZXM	B([C@H](Cn1cc(nn1)C(=O)O)NC(=O)Cc2cccs2)(O)O	CC(=O)N1CCN(CC1)Cc2ccsc2	CHEMBL3586553										False	False
479	5RFS:T84	5GHM:8DG	7,8-Dihydro-8-Oxoguanine Triphosphatase	8-oxo-dgtp	T84	8DG	C1[C@@H]([C@H](O[C@H]1N2C3=C(C(=O)NC(=N3)N)NC2=O)CO[P@@](=O)(O)O[P@@](=O)(O)OP(=O)(O)O)O	CC(=O)N1CCN(CC1)Cc2ccsc2											False	False
480	5RFS:T84	3WTN:N2Y	Acetylcholine-Binding Protein	Desnitro-imidacloprid	T84	N2Y	[H]/N=C\1/NCCN1Cc2ccc(nc2)Cl	CC(=O)N1CCN(CC1)Cc2ccsc2	CHEMBL309804										False	False
481	5RFS:T84	4J9K:XG4	Dna Polymerase Eta	Dgmpnpp	T84	XG4	c1nc2c(n1[C@H]3C[C@@H]([C@H](O3)CO[P@@](=O)(N[P@@](=O)(O)OP(=O)(O)O)O)O)N=C(NC2=O)N	CC(=O)N1CCN(CC1)Cc2ccsc2											False	False
482	5RFJ:T7A	3CZ1:NBB		N-butylbenzenesulfonamide	T7A	NBB	CCCCNS(=O)(=O)c1ccccc1	CC(=O)Nc1nc2c(cccc2s1)OC	CHEMBL479880										False	False
483	5RF7:T67	3IXB:BZB	Beta-Lactamase	98437-23-1	T67	BZB	B(c1cc2ccccc2s1)(O)O	CN1CCN(CC1)C(=O)Cc2c[nH]c3c2cccn3	CHEMBL34964		0.0	Inhibition	18.37	%	CHEMBL4495582	CHEMBL4523582			True	False
484	5REX:T4V	4QAC:KK3	Acetylcholine-Binding Protein	4qac	T4V	KK3	CC1CCN(CC1)c2cc(nc(n2)N)c3ccc(cc3)C(F)(F)F	CC(=O)N1CCN(CC1)Cc2cccc3c2cccc3											False	False
485	5RF3:T5V	4TO4:DCP	Deoxynucleoside Triphosphate Triphosphohydrolase Samhd1	Ac1l19ng	T5V	DCP	C1[C@@H]([C@H](O[C@H]1N2C=CC(=NC2=O)N)CO[P@@](=O)(O)O[P@@](=O)(O)OP(=O)(O)O)O	c1c(cncn1)N	CHEMBL560403										False	False
486	5RFX:T8P	5URA:8KS	Fatty Acid-Binding Protein, Brain	(1s,2s,3s,4s)-3-{[(naphthalen-1-yl)oxy]carbonyl}-2,4-diphenylcyclobutane-1-carboxylic acid	T8P	8KS	c1ccc(cc1)[C@H]2C([C@@H](C2C(=O)Oc3cccc4c3cccc4)c5ccccc5)C(=O)O	CC(=O)N1CCN(CC1)c2ccc(cc2)OC	CHEMBL4281879	CHEMBL201837									False	False
487	5RFL:T7G	5Q1H:9NP	Bile Acid Receptor	Fxr_9	T7G	9NP	c1ccc2c(c1)nc(n2[C@@H](C3CCCCC3)C(=O)NC4CCCCC4)c5ccc(cc5)c6[nH]nnn6	CC(=O)N1CCC(CC1)C(=O)Nc2ccccc2O											False	False
488	6W63:X77	4Q95:SHV	Hras-Like Suppressor 3 / Lecithin Retinol Acyltransferase	Heptanoic acid	X77	SHV	CCCCCCC(=O)O	CC(C)(C)c1ccc(cc1)N([C@H](c2cccnc2)C(=O)NC3CCCCC3)C(=O)c4c[nH]cn4	CHEMBL320358										False	False
489	5RFZ:T8V	1P4R:354	Bifunctional Purine Biosynthesis Protein Purh	Ac1o43o1	T8V	354	c1cc(ccc1C(N[C@@H](CCC(=O)O)C(=O)O)O)NS(c2ccc3c(c2)c(nc(n3)N)O)(O)O	CC(=O)Nc1cccnc1Cl											False	False
490	6W63:X77	4X5E:BE2	Anthranilate Phosphoribosyltransferase	Anthranilic acid	X77	BE2	c1ccc(c(c1)C(=O)O)N	CC(C)(C)c1ccc(cc1)N([C@H](c2cccnc2)C(=O)NC3CCCCC3)C(=O)c4c[nH]cn4	CHEMBL14173										False	False
491	5RFN:T7P	1TQF:32P	Beta-Secretase 1	3-{2-[(5-aminopentyl)amino]-2-oxoethoxy}-5-({[1-(4-fluorophenyl)ethyl]amino}carbonyl)phenyl phenylmethanesulfonate	T7P	32P	C[C@H](c1ccc(cc1)F)NC(=O)c2cc(cc(c2)OS(=O)(=O)Cc3ccccc3)OCC(=O)NCCCCCN	CC(=O)N(c1ccc(cc1)F)[C@H]2CS(=O)(=O)C=C2	CHEMBL426717										False	False
492	5RFN:T7P	3AE9:FD8	Succinate Dehydrogenase Cytochrome B560 Subunit, Mitochondrial	N-[3-(pentafluorophenoxy)phenyl]-2-(trifluoromethyl)benzamide	T7P	FD8	c1ccc(c(c1)C(=O)Nc2cccc(c2)Oc3c(c(c(c(c3F)F)F)F)F)C(F)(F)F	CC(=O)N(c1ccc(cc1)F)[C@H]2CS(=O)(=O)C=C2											False	False
493	5RFN:T7P	3AEB:F7A	Succinate Dehydrogenase Cytochrome B560 Subunit, Mitochondrial	N-(3-phenoxyphenyl)-2-(trifluoromethyl)benzamide	T7P	F7A	c1ccc(cc1)Oc2cccc(c2)NC(=O)c3ccccc3C(F)(F)F	CC(=O)N(c1ccc(cc1)F)[C@H]2CS(=O)(=O)C=C2											False	False
494	5RFN:T7P	3CCC:7AC	Dipeptidyl Peptidase 4	Chembl272114	T7P	7AC	Cn1cnc2c1c(c(c(c2)C#N)c3ccccc3Cl)CN	CC(=O)N(c1ccc(cc1)F)[C@H]2CS(=O)(=O)C=C2	CHEMBL272114										False	False
495	5RFN:T7P	3II5:831	Serine/Threonine-Protein Kinase B-Raf	B-raf in 1	T7P	831	CN(C)Cc1ccc(cc1)c2cnn3c2nccc3c4cccc(c4)NC(=O)c5cccc(c5)C(F)(F)F	CC(=O)N(c1ccc(cc1)F)[C@H]2CS(=O)(=O)C=C2	CHEMBL1087397										False	False
496	5RFN:T7P	3JZI:JZL	Biotin Carboxylase	Chembl1079954	T7P	JZL	c1ccc(c(c1)CNc2nc3cc(cc(c3n2C[C@@H]4CCCCC[C@@H]4O)N)C(=O)N)Cl	CC(=O)N(c1ccc(cc1)F)[C@H]2CS(=O)(=O)C=C2											False	False
497	5RFN:T7P	3LU7:IPX	Serum Albumin	Chembl1233652	T7P	IPX	c1ccc2c(c1)C[C@H]([C@@H]2CCCC(=O)O)NC(=O)c3cc4cc(ccc4[nH]3)F	CC(=O)N(c1ccc(cc1)F)[C@H]2CS(=O)(=O)C=C2	CHEMBL1233652										False	False
498	5RFN:T7P	4IBJ:1D9	Polymerase Cofactor Vp35		T7P	1D9	c1cc(cc(c1)C(F)(F)F)[C@H]2C(=C(C(=O)N2c3cccc(c3)C(=O)O)O)C(=O)c4cccc(c4)C(F)(F)F	CC(=O)N(c1ccc(cc1)F)[C@H]2CS(=O)(=O)C=C2											False	False
499	5RFN:T7P	4IWV:1J9	Glucokinase	Schembl838802	T7P	1J9	c1ccc(c(c1)n2c3c(cn2)c(ncn3)O[C@@H](COCCO)C(=O)Nc4ccc(cn4)Cl)Cl	CC(=O)N(c1ccc(cc1)F)[C@H]2CS(=O)(=O)C=C2	CHEMBL3221508										False	False
500	5RFN:T7P	5UHI:8A4	Nuclear Receptor Ror-Gamma	(r)-(4-chloro-2-methoxy-3-{[4-(1h-pyrazol-1-yl)phenyl]methyl}quinolin-6-yl)(4-chlorophenyl)(1-methyl-1h-imidazol-5-yl)methanol	T7P	8A4	Cn1cncc1[C@@](c2ccc(cc2)Cl)(c3ccc4c(c3)c(c(c(n4)OC)Cc5ccc(cc5)n6cccn6)Cl)O	CC(=O)N(c1ccc(cc1)F)[C@H]2CS(=O)(=O)C=C2											False	False
501	5RFN:T7P	5Y6D:8PL		(2r)-2-(4-fluorophenyl)-2-[[(2s)-2-methyl-3-sulfanyl-propanoyl]amino]ethanoic acid	T7P	8PL	C[C@H](CS)C(=O)N[C@H](c1ccc(cc1)F)C(=O)O	CC(=O)N(c1ccc(cc1)F)[C@H]2CS(=O)(=O)C=C2	CHEMBL4175515										False	False
502	5RFN:T7P	6BMX:DYV	Tyrosine-Protein Phosphatase Non-Receptor Type 11		T7P	DYV	COc1cccc(c1O)c2nnc3n2-c4ccccc4C(=O)N3Cc5ccc(cc5Cl)C(=O)N6CCC[C@H]6C(=O)O	CC(=O)N(c1ccc(cc1)F)[C@H]2CS(=O)(=O)C=C2											False	False
503	5RFN:T7P	6BN5:DZJ	Tyrosine-Protein Phosphatase Non-Receptor Type 11		T7P	DZJ	c1ccc(cc1)CC2=C(N=C3N(C2=O)c4ccc(cc4S3)Cl)O	CC(=O)N(c1ccc(cc1)F)[C@H]2CS(=O)(=O)C=C2	CHEMBL4207669										False	False
504	5RFN:T7P	5UFR:88J	Nuclear Receptor Ror-Gamma	Schembl16460577	T7P	88J	Cn1cncc1[C@@](c2ccncc2)(c3ccc4c(c3)c(c(c(n4)N(C)C)c5ccccc5)Cl)O	CC(=O)N(c1ccc(cc1)F)[C@H]2CS(=O)(=O)C=C2											False	False
505	5RFN:T7P	6BMV:DZS	Tyrosine-Protein Phosphatase Non-Receptor Type 11		T7P	DZS	c1ccc(c(c1)CN2c3nnc(n3-c4ccccc4C2=O)c5cc(ccc5O)C(=O)O)Cl	CC(=O)N(c1ccc(cc1)F)[C@H]2CS(=O)(=O)C=C2											False	False
506	5REH:AWP	4B15:NAG		Ndg-ndg	AWP	NAG	CC(=O)N[C@@H]1[C@H]([C@@H]([C@H](O[C@H]1O)CO)O)O	c1cnccc1CCNC(=O)NC2CCCCC2	CHEMBL447878										False	False
507	5RFO:T7S	5JQV:FDE	Bifunctional Cytochrome P450/Nadph--P450 Reductase		T7S	FDE	Cc1cc2n3c1C=C4C=C(C5=[N]4[Fe]36[N]7=C(C=C8N6C(=C5)C(=C8CCC(=O)O)C)C(=C(C7=C2)C)CCC(=O)O)C	CC(=O)N1CCC(CC1)C(=O)N2CCCCC2											False	False
508	5RFO:T7S	5DNC:ASN		L-asparagine	T7S	ASN	C([C@@H](C(=O)O)N)C(=O)N	CC(=O)N1CCC(CC1)C(=O)N2CCCCC2	CHEMBL58832		0.0	Inhibition	12.61	%	CHEMBL4495582	CHEMBL4523582			True	False
509	5RFI:T71	5VNP:9FM	Haloalkane Dehalogenase		T71	9FM	CCCCCCOCCOCCNC(=O)CN(C)S(=O)(=O)c1ccc(c2c1non2)NC	Cc1ccc(c(c1)S(=O)(=O)N2CCN(CC2)C(=O)C)C											False	False
510	5RE9:LPZ	5UHZ:89Y		(3r,4r)-3,4-dihydroxy-4-(hydroxymethyl)oxolan-2-one	LPZ	89Y	C1[C@@]([C@H](C(=O)O1)O)(CO)O	Cc1ccc(cc1)OCC(=O)N2CC[NH+](CC2)C											False	False
511	5REH:AWP	4REM:DLM	Glycosyltransferase		AWP	DLM	c1c(cc(c(c1O)O)O)c2c(cc3c(cc(cc3[o+]2)O)O)O	c1cnccc1CCNC(=O)NC2CCCCC2	CHEMBL276780										False	False
512	6W63:X77	5HZ9:5M8	Fatty Acid-Binding Protein, Heart	6-chloro-2-methyl-4-phenylquinoline-3-carboxylic acid	X77	5M8	Cc1c(c(c2cc(ccc2n1)Cl)c3ccccc3)C(=O)O	CC(C)(C)c1ccc(cc1)N([C@H](c2cccnc2)C(=O)NC3CCCCC3)C(=O)c4c[nH]cn4	CHEMBL1738980										False	False
513	5RF1:T5G	1R33:LKA	Alpha-Mannosidase 2	1-deoxy-1-amino-5-o-thia-d-glucopyranose	T5G	LKA	C([C@@H]1[C@H]([C@@H]([C@@H]([C@H](S1)N)O)O)O)O	c1cc(ccc1S(=O)(=O)N)Br		CHEMBL178852									False	False
514	5RFN:T7P	2WF0:ZY0	Beta-Secretase 1	Chembl501958	T7P	ZY0	CCc1ccnc2c1cc(cc2N3CCCC3=O)C(=O)N[C@@H](Cc4ccccc4)[C@@H](CNCc5cccc(c5)C(F)(F)F)O	CC(=O)N(c1ccc(cc1)F)[C@H]2CS(=O)(=O)C=C2	CHEMBL501958										False	False
515	5RFN:T7P	4F65:0S9	Fibroblast Growth Factor Receptor 1	Chembl2088095	T7P	0S9	Cc1cc(on1)CNc2ncc(c(n2)Nc3cc(n[nH]3)CCc4ccccc4)Br	CC(=O)N(c1ccc(cc1)F)[C@H]2CS(=O)(=O)C=C2	CHEMBL2088095										False	False
516	5REH:AWP	5W0I:9UA		1-{3-[7-(difluoromethyl)-6-(1-methyl-1h-pyrazol-4-yl)-3,4-dihydroquinolin-1(2h)-yl]-1-[(3s)-oxolan-3-yl]-1,4,6,7-tetrahydro-5h-pyrazolo[4,3-c]pyridin-5-yl}ethan-1-one	AWP	9UA	CC(=O)N1CCc2c(c(nn2[C@H]3CCOC3)N4CCCc5c4cc(c(c5)c6cnn(c6)C)C(F)F)C1	c1cnccc1CCNC(=O)NC2CCCCC2	CHEMBL4061600										False	False
517	5RFJ:T7A	3PCZ:BAM	Endothiapepsin	Benzamidine	T7A	BAM	c1ccc(cc1)C(=[NH2+])N	CC(=O)Nc1nc2c(cccc2s1)OC											False	False
518	5RF3:T5V	5LLB:6YZ			T5V	6YZ	c1nc(c2c(n1)n(cn2)[C@H]3[C@@H]([C@@H]([C@H](O3)COP(=O)(O)OP(=O)(CP(=O)(O)OP(=O)(O)OP(=O)(O)O)O)O)O)N	c1c(cncn1)N											False	False
519	5RFN:T7P	5DR2:5E1	Aurora Kinase A	2-(3-bromophenyl)quinoline-4-carboxylic acid	T7P	50	c1ccc2c(c1)c(cc(n2)c3cccc(c3)Br)C(=O)O	CC(=O)N(c1ccc(cc1)F)[C@H]2CS(=O)(=O)C=C2											False	False
520	5REV:T4J	4W97:UCA	Hth-Type Transcriptional Repressor Kstr2	Hip-coa	T4J	UCA	C[C@]12CCC(=O)[C@H]([C@@H]1CCC2=O)CCC(=O)SCCNC(=O)CCNC(=O)[C@@H](C(C)(C)COP(=O)(O)OP(=O)(O)OC[C@@H]3[C@H]([C@H]([C@@H](O3)n4cnc5c4ncnc5N)O)OP(=O)(O)O)O	CC(=O)Nc1cccc(c1)C(=O)N2CCSCC2											False	False
521	5RFF:T6M	2Q2O:H01	Ferrochelatase	Zinc4208898	T6M	H01	Cc1c\2[nH]c(c1CCC(=O)O)\C=C/3\C(=C(/C(=C/c4c(c(c([nH]4)C=C5C(=C(/C(=C2)/N5)S(=O)(=O)O)C)S(=O)(=O)O)C)/N3)C)CCC(=O)O	CC(=O)N1CCN(CC1)S(=O)(=O)c2ccc(cc2)Cl											False	False
522	5RE9:LPZ	5KM4:IU	Histidine Triad Nucleotide-Binding Protein 1	Schembl16672164	LPZ	IU	C1=C(C(=O)NC(=O)N1[C@H]2[C@@H]([C@@H]([C@H](O2)COP(=O)(O)O)O)O)I	Cc1ccc(cc1)OCC(=O)N2CC[NH+](CC2)C	CHEMBL1229560										False	False
523	6W63:X77	5JCN:ASC	Monodehydroascorbate Reductase 3, Cytosolic	Ascobic acid	X77	ASC	C([C@@H]([C@@H]1C(=C(C(=O)O1)O)O)O)O	CC(C)(C)c1ccc(cc1)N([C@H](c2cccnc2)C(=O)NC3CCCCC3)C(=O)c4c[nH]cn4	CHEMBL196		4.0	Inhibition	3.277	%	CHEMBL4495582	CHEMBL4523582	7MPB:ASC:A:401	True	True	True	Mpro	X-RAY DIFFRACTION	2.30 Å
524	5REH:AWP	4Y8W:STR	Steroid 21-Hydroxylase	Progesterone	AWP	STR	CC(=O)[C@H]1CC[C@@H]2[C@@]1(CC[C@H]3[C@H]2CCC4=CC(=O)CC[C@]34C)C	c1cnccc1CCNC(=O)NC2CCCCC2	CHEMBL103		4.0	Inhibition	9.95	%	CHEMBL4495582	CHEMBL4523582			True	False
525	5REH:AWP	4Y8W:STR	Steroid 21-Hydroxylase	Progesterone	AWP	STR	CC(=O)[C@H]1CC[C@@H]2[C@@]1(CC[C@H]3[C@H]2CCC4=CC(=O)CC[C@]34C)C	c1cnccc1CCNC(=O)NC2CCCCC2	CHEMBL103		4.0	Inhibition	22.04	%	CHEMBL4495582	CHEMBL4523582			True	False
526	5RE9:LPZ	5KMA:777	Histidine Triad Nucleotide-Binding Protein 1	[(2~{r},3~{s},4~{r},5~{r})-5-(2-azanyl-6-oxidanylidene-3~{h}-purin-9-yl)-3,4-bis(oxidanyl)oxolan-2-yl]methoxy-~{n}-ethyl-phosphonamidic acid	LPZ	777	CCNP(=O)(O)OC[C@@H]1[C@H]([C@H]([C@@H](O1)n2cnc3c2NC(=NC3=O)N)O)O	Cc1ccc(cc1)OCC(=O)N2CC[NH+](CC2)C											False	False
527	6W63:X77	4CMG:UHX		Chembl3318911	X77	UHX	COc1ccc(cc1)c2c3c(nc(nc3[nH]c2c4ccc(cc4)F)N)N	CC(C)(C)c1ccc(cc1)N([C@H](c2cccnc2)C(=O)NC3CCCCC3)C(=O)c4c[nH]cn4	CHEMBL3318911										False	False
528	5REV:T4J	2C80:GTX	Glutathione S-Transferase Class-Mu 28 Kda Isozyme	S-hexylglutathione	T4J	GTX	CCCCCCSC[C@@H](C(=O)NCC(=O)O)NC(=O)CC[C@@H](C(=O)O)[NH3+]	CC(=O)Nc1cccc(c1)C(=O)N2CCSCC2											False	False
529	5REN:T2V	3CV5:M5S	Alpha-Mannosidase 2	Wurcs=1.0/5,4/[21122h|1,5][21122h|1,5][21122h|1,5][21122h|1,5][21122h|1,5]1+1,3+6|2+1,3+3|3+1,5+6|4+1,5+3	T2V	M5S	0	CC(=O)N1CCC[C@H](C1)c2nc3ccccc3s2											False	False
530	5REH:AWP	2H2J:MLZ	Ribulose-1,5 Bisphosphate Carboxylase/Oxygenase Large Subunit N-Methyltransferase, Chloroplastic	2-amino-6-(methylamino)hexanoic acid	AWP	MLZ	CNCCCC[C@@H](C(=O)O)N	c1cnccc1CCNC(=O)NC2CCCCC2											False	False
531	5REH:AWP	5NOO:D16		Raltitrexed	AWP	D16	CC1=NC(=O)c2cc(ccc2N1)CN(C)c3ccc(s3)C(=O)N[C@@H](CCC(=O)O)C(=O)O	c1cnccc1CCNC(=O)NC2CCCCC2	CHEMBL225071		4.0	Inhibition	17.58	%	CHEMBL4495582	CHEMBL4523582			True	False
532	5REH:AWP	5NOO:D16		Raltitrexed	AWP	D16	CC1=NC(=O)c2cc(ccc2N1)CN(C)c3ccc(s3)C(=O)N[C@@H](CCC(=O)O)C(=O)O	c1cnccc1CCNC(=O)NC2CCCCC2	CHEMBL225071		4.0	Inhibition	24.87	%	CHEMBL4495582	CHEMBL4523582			True	False
533	5RFP:T7V	3DDF:GB6	Alpha-Mannosidase 2	Chembl476925	T7V	GB6	c1ccc(cc1)[C@H](CO)NC[C@@H]2[C@H]([C@H](C(=O)N2)O)O	C[C@H](c1cccc(c1)Cl)NC(=O)C	CHEMBL476925										False	False
534	6W63:X77	4L48:CE6		Maltohexaose	X77	CE6	C(C1C(C(C(C(O1)OC2C(OC(C(C2O)O)OC3C(OC(C(C3O)O)OC4C(OC(C(C4O)O)OC5C(OC(C(C5O)O)OC6C(OC(C(C6O)O)O)CO)CO)CO)CO)CO)O)O)O)O	CC(C)(C)c1ccc(cc1)N([C@H](c2cccnc2)C(=O)NC3CCCCC3)C(=O)c4c[nH]cn4											False	False
535	5RE4:SZY	4EH8:0OP	Mitogen-Activated Protein Kinase 14	3-benzyloxybenzyl alcohol	SZY	0OP	c1ccc(cc1)COc2cccc(c2)CO	Cc1ccncc1NC(=O)C											False	False
536	5RE9:LPZ	2B99:RDL	Riboflavin Synthase	8-[(2s,3r,4r)-2,3,4,5-tetrahydroxypentyl]-3,5-dihydro-1h-pteridine-2,4,6,7-tetrone	LPZ	RDL	C([C@@H]([C@@H]([C@@H](CO)O)O)O)N1C2=C(C(=O)NC(=O)N2)NC(=O)C1=O	Cc1ccc(cc1)OCC(=O)N2CC[NH+](CC2)C											False	False
537	5REH:AWP	4REN:P5M	Glycosyltransferase		AWP	P5M	COc1cc(cc(c1O)O)c2c(cc3c(cc(cc3[o+]2)O)O)O	c1cnccc1CCNC(=O)NC2CCCCC2	CHEMBL1275624										False	False
538	5REH:AWP	3A4T:SFG	Trna (Cytosine(48)-C(5))-Methyltransferase	Sinefungin	AWP	SFG	c1nc(c2c(n1)n(cn2)[C@H]3[C@@H]([C@@H]([C@H](O3)C[C@H](CC[C@@H](C(=O)O)N)N)O)O)N	c1cnccc1CCNC(=O)NC2CCCCC2	CHEMBL1214186		0.0	Inhibition	4.76	%	CHEMBL4495582	CHEMBL4523582	6YZ1:SFG:A:301	False	True	True	NSP16	X-RAY DIFFRACTION	2.40 Å
539	5REH:AWP	3A4T:SFG	Trna (Cytosine(48)-C(5))-Methyltransferase	Sinefungin	AWP	SFG	c1nc(c2c(n1)n(cn2)[C@H]3[C@@H]([C@@H]([C@H](O3)C[C@H](CC[C@@H](C(=O)O)N)N)O)O)N	c1cnccc1CCNC(=O)NC2CCCCC2	CHEMBL1214186		0.0	Inhibition	4.11	%	CHEMBL4495582	CHEMBL4523582	6YZ1:SFG:A:301	False	True	True	NSP16	X-RAY DIFFRACTION	2.40 Å
540	5REV:T4J	2VKF:CF2	Dodecin		T4J	CF2	Cc1cc2c(cc1C)N(C3=NC(=O)NC(=O)C3=N2)CCNC(=O)OC[C@@H]4[C@H](C[C@@H](O4)n5cnc6c5N=C(NC6=O)N)O	CC(=O)Nc1cccc(c1)C(=O)N2CCSCC2											False	False
541	6W63:X77	2RG6:287	Mitogen-Activated Protein Kinase 14	2rg6	X77	287	Cc1ccc(cc1Nc2c3c(c(cn3ncn2)C(=O)N[C@@H](C)c4ccccc4)C)C(=O)NOC	CC(C)(C)c1ccc(cc1)N([C@H](c2cccnc2)C(=O)NC3CCCCC3)C(=O)c4c[nH]cn4	CHEMBL252535										False	False
542	6W63:X77	3PKI:AR6	Nad-Dependent Protein Deacetylase Sirtuin-6	Adpribose	X77	AR6	c1nc(c2c(n1)n(cn2)[C@H]3[C@@H]([C@@H]([C@H](O3)COP(=O)(O)OP(=O)(O)OC[C@@H]4[C@H]([C@H]([C@H](O4)O)O)O)O)O)N	CC(C)(C)c1ccc(cc1)N([C@H](c2cccnc2)C(=O)NC3CCCCC3)C(=O)c4c[nH]cn4									7KQP:AR6:A:201	False	False	True	NSP3	X-RAY DIFFRACTION	0.88 Å
543	6W63:X77	4U5J:RXT	Proto-Oncogene Tyrosine-Protein Kinase Src	Ruxolitinib	X77	RXT	c1c[nH]c2c1c(ncn2)c3cnn(c3)[C@H](CC#N)C4CCCC4	CC(C)(C)c1ccc(cc1)N([C@H](c2cccnc2)C(=O)NC3CCCCC3)C(=O)c4c[nH]cn4	CHEMBL1789941		4.0	Inhibition	16.28	%	CHEMBL4495582	CHEMBL4523582			True	False
544	6W63:X77	4U5J:RXT	Proto-Oncogene Tyrosine-Protein Kinase Src	Ruxolitinib	X77	RXT	c1c[nH]c2c1c(ncn2)c3cnn(c3)[C@H](CC#N)C4CCCC4	CC(C)(C)c1ccc(cc1)N([C@H](c2cccnc2)C(=O)NC3CCCCC3)C(=O)c4c[nH]cn4	CHEMBL1789941		4.0	Inhibition	78.76	%	CHEMBL4495582	CHEMBL4523582			True	False
545	6W63:X77	4U5J:RXT	Proto-Oncogene Tyrosine-Protein Kinase Src	Ruxolitinib	X77	RXT	c1c[nH]c2c1c(ncn2)c3cnn(c3)[C@H](CC#N)C4CCCC4	CC(C)(C)c1ccc(cc1)N([C@H](c2cccnc2)C(=O)NC3CCCCC3)C(=O)c4c[nH]cn4	CHEMBL1789941		4.0	Inhibition	12.66	%	CHEMBL4495582	CHEMBL4523582			True	False
546	5REB:T0Y	3FNQ:HPA	Purine Nucleoside Phosphorylase	Hypoxanthine	T0Y	HPA	c1[nH]c2c(n1)N=CNC2=O	c1cscc1CN2CCC(CC2)O	CHEMBL1427		0.0	Inhibition	4.036	%	CHEMBL4495582	CHEMBL4523582			True	False
547	5REV:T4J	3W4U:HEM	Hemoglobin Subunit Zeta		T4J	HEM	Cc1c2n3c(c1CCC(=O)O)C=C4C(=C(C5=[N]4[Fe]36[N]7=C(C=C8N6C(=C5)C(=C8C)C=C)C(=C(C7=C2)C)C=C)C)CCC(=O)O	CC(=O)Nc1cccc(c1)C(=O)N2CCSCC2											False	False
548	6W63:X77	2F1O:DTC	Nad(P)H Dehydrogenase [Quinone] 1	Ac1nbv3r	X77	DTC	c1ccc2c(c1)C(=O)C(C(=O)O2)CC3C(=O)c4ccccc4OC3=O	CC(C)(C)c1ccc(cc1)N([C@H](c2cccnc2)C(=O)NC3CCCCC3)C(=O)c4c[nH]cn4											False	False
549	5RFX:T8P	3W4K:3LD	D-Amino-Acid Oxidase	Chembl2338786	T8P	3LD	c1ccc(cc1)CCC2=CC(=O)C(=NN2)O	CC(=O)N1CCN(CC1)c2ccc(cc2)OC	CHEMBL2338786	CHEMBL201837									False	False
550	5RF7:T67	3P7B:P7B	Mitogen-Activated Protein Kinase 14	Chembl1929215	T67	P7B	CC(C)(C)c1cc(c(s1)NC(=O)Nc2cccc3c2cccc3)C(=O)N4CCC(=O)NCC4	CN1CCN(CC1)C(=O)Cc2c[nH]c3c2cccn3	CHEMBL1929215										False	False
551	6W63:X77	4E5W:0NT	Tyrosine-Protein Kinase Jak1	Chembl2152405	X77	0NT	CC(C)N1CCC[C@H]1C(=O)N2CCC(CC2)n3cnc4c3c5cc[nH]c5nc4	CC(C)(C)c1ccc(cc1)N([C@H](c2cccnc2)C(=O)NC3CCCCC3)C(=O)c4c[nH]cn4	CHEMBL2152405										False	False
552	5RF3:T5V	2P9E:NAI	D-3-Phosphoglycerate Dehydrogenase	Alpha-dpnh	T5V	NAI	c1nc(c2c(n1)n(cn2)[C@H]3[C@@H]([C@@H]([C@H](O3)CO[P@](=O)(O)O[P@@](=O)(O)OC[C@@H]4[C@H]([C@H]([C@@H](O4)N5C=CCC(=C5)C(=O)N)O)O)O)O)N	c1c(cncn1)N	CHEMBL1234616		0.0	Inhibition	10.98	%	CHEMBL4495582	CHEMBL4523582			True	False
553	5REB:T0Y	3Q2A:PAB	Toluene-4-Monooxygenase System, Hydroxylase Component Subunit Alpha	117610-59-0	T0Y	PAB	c1cc(ccc1C(=O)O)N	c1cscc1CN2CCC(CC2)O	CHEMBL542		4.0	Inhibition	19.59	%	CHEMBL4495582	CHEMBL4523582			True	False
554	5RFF:T6M	1YHU:HEM			T6M	HEM	Cc1c2n3c(c1CCC(=O)O)C=C4C(=C(C5=[N]4[Fe]36[N]7=C(C=C8N6C(=C5)C(=C8C)C=C)C(=C(C7=C2)C)C=C)C)CCC(=O)O	CC(=O)N1CCN(CC1)S(=O)(=O)c2ccc(cc2)Cl											False	False
555	5RF1:T5G	1PS3:KIF	Alpha-Mannosidase 2	Kifunensine	T5G	KIF	C([C@@H]1[C@H]([C@@H]([C@@H]([C@@H]2N1C(=O)C(=O)N2)O)O)O)O	c1cc(ccc1S(=O)(=O)N)Br	CHEMBL1233851	CHEMBL178852	0.0	Inhibition	13.83	%	CHEMBL4495582	CHEMBL4523582			True	False
556	5RF1:T5G	4Y46:4F2	Mitogen-Activated Protein Kinase 10	Chembl3577877	T5G	4F2	CC(C)NC(=O)NC1CCC(CC1)Nc2ncc3c(n2)N(C(=O)C=C3)C4CCCC4	c1cc(ccc1S(=O)(=O)N)Br	CHEMBL3577877	CHEMBL178852									False	False
557	5RE9:LPZ	3H3T:16H	Collagen Type Iv Alpha-3-Binding Protein	Chembl122784	LPZ	16H	CCCCCCCCCCCCCCCC(=O)N[C@H](C[C@H](c1ccccc1)O)CO	Cc1ccc(cc1)OCC(=O)N2CC[NH+](CC2)C	CHEMBL122784										False	False
558	6W63:X77	5LUB:3Y7	Legumain	7-morpholin-4-yl-benzo[1,2,5]oxadiazol-4-ylamine	X77	3Y7	c1cc(c2c(c1N)non2)N3CCOCC3	CC(C)(C)c1ccc(cc1)N([C@H](c2cccnc2)C(=O)NC3CCCCC3)C(=O)c4c[nH]cn4	CHEMBL1470357										False	False
559	5REV:T4J	3T7V:SF4	3-Methylornithine Synthase		T4J	SF4	[S]12[Fe]3[S]4[Fe]1[S]5[Fe]2[S]3[Fe]45	CC(=O)Nc1cccc(c1)C(=O)N2CCSCC2											False	False
560	5REK:T1Y	4NCZ:NHE	Spermidine N(1)-Acetyltransferase	N-cyclohexyltaurine	T1Y	NHE	C1CCC(CC1)NCCS(=O)(=O)O	CC(=O)N1CCN(CC1)S(=O)(=O)c2cccc(c2)F									5S3K:NHE:A:502	False	False	True	NSP3	X-RAY DIFFRACTION	1.17 Å
561	5RFF:T6M	2H23:M3L	Ribulose-1,5 Bisphosphate Carboxylase/Oxygenase Large Subunit N-Methyltransferase, Chloroplastic	Laminine	T6M	M3L	C[N+](C)(C)CCCC[C@@H](C(=O)O)N	CC(=O)N1CCN(CC1)S(=O)(=O)c2ccc(cc2)Cl	CHEMBL1234168										False	False
562	6W63:X77	4CM9:YGL		Chembl3318808	X77	YGL	c1ccc(cc1)c2c3c([nH]c2c4ccccc4)N=C(NC3=O)N	CC(C)(C)c1ccc(cc1)N([C@H](c2cccnc2)C(=O)NC3CCCCC3)C(=O)c4c[nH]cn4	CHEMBL3318808										False	False
563	5REM:T2J	4PFN:PLP			T2J	PLP	Cc1c(c(c(cn1)COP(=O)(O)O)C=O)O	CC(=O)N1CCN(CC1)c2ccccc2[N+](=O)[O-]	CHEMBL82202		3.0	Inhibition	30.99	%	CHEMBL4495582	CHEMBL4523582			True	False
564	5REM:T2J	4PFN:PLP			T2J	PLP	Cc1c(c(c(cn1)COP(=O)(O)O)C=O)O	CC(=O)N1CCN(CC1)c2ccccc2[N+](=O)[O-]	CHEMBL82202		3.0	Inhibition	3.497	%	CHEMBL4495582	CHEMBL4523582			True	False
565	5REZ:T54	3GGF:GVD	Serine/Threonine-Protein Kinase 26	Db07853	T54	GVD	c1ccc2c(c1)c(nc(n2)N=C3C=CC(C=C3)CC#N)Nc4cc([nH]n4)C5CC5	c1cscc1[C@@H]2CCC[C@@H]2C(=O)N											False	False
566	5RF1:T5G	2AOT:2PM	Histamine N-Methyltransferase	Diphenhydramine	T5G	2PM	CN(C)CCOC(c1ccccc1)c2ccccc2	c1cc(ccc1S(=O)(=O)N)Br	CHEMBL657	CHEMBL178852	4.0	Inhibition	11.32	%	CHEMBL4495582	CHEMBL4523582			True	False
567	6W63:X77	5JDC:6JP		Hesperetin	X77	6JP	COc1ccc(cc1O)[C@@H]2CC(=O)c3c(cc(cc3O2)O)O	CC(C)(C)c1ccc(cc1)N([C@H](c2cccnc2)C(=O)NC3CCCCC3)C(=O)c4c[nH]cn4	CHEMBL399121										False	False
568	5REW:T4M	4K4B:UOQ	1,4-Dihydroxy-2-Naphthoyl-Coa Hydrolase		T4M	UOQ	CCCCCCCCCC(=O)CSCCNC(=O)CCNC(=O)[C@@H](C(C)(C)CO[P@@](=O)(O)O[P@@](=O)(O)OC[C@@H]1[C@@H]([C@@H]([C@H](O1)n2cnc3c2ncnc3N)O)OP(=O)(O)O)O	C[C@@H](c1cccc2c1cccc2)NC(=O)C											False	False
569	6W63:X77	3BFF:SFR	Beta-Lactamase		X77	SFR	C[C@H]([C@H]([C@@H]1NC(=C(S1)[C@H]2CCCO2)C(=O)O)C(=O)O)O	CC(C)(C)c1ccc(cc1)N([C@H](c2cccnc2)C(=O)NC3CCCCC3)C(=O)c4c[nH]cn4											False	False
570	5RFE:JGG	1HXK:DMJ	Alpha-Mannosidase 2	Migalastat	JGG	DMJ	C1[C@H]([C@H]([C@@H]([C@H](N1)CO)O)O)O	c1cc(ccc1CNC(=O)N2CCOCC2)C#N	CHEMBL84844	CHEMBL1341300	0.0	Inhibition	18.75	%	CHEMBL4495582	CHEMBL4523582			True	False
571	5REX:T4V	3EJQ:HN3	Alpha-Mannosidase 2	(8abeta)-5alpha-(4-methylphenacyl)octahydroindolizine-1alpha,2alpha,8beta-triol	T4V	HN3	Cc1ccc(cc1)C(=O)C[C@H]2CC[C@H]([C@H]3[N@]2C[C@H]([C@H]3O)O)O	CC(=O)N1CCN(CC1)Cc2cccc3c2cccc3											False	False
572	5RE9:LPZ	4K2S:GCO	D-Galactonate Dehydratase Family Member Mand	Hexonic acid	LPZ	GCO	C([C@H]([C@H]([C@@H]([C@H](C(=O)O)O)O)O)O)O	Cc1ccc(cc1)OCC(=O)N2CC[NH+](CC2)C	CHEMBL464345		0.0	Inhibition	14.91	%	CHEMBL4495582	CHEMBL4523582			True	False
573	6W63:X77	2WHI:1AZ	Glutamine Synthetase	Smr000038777	X77	1AZ	Cn1c2c(nc1N3CCOCC3)N(C(=O)N(C2=O)Cc4ccc(c(c4)Cl)Cl)C	CC(C)(C)c1ccc(cc1)N([C@H](c2cccnc2)C(=O)NC3CCCCC3)C(=O)c4c[nH]cn4	CHEMBL1229712										False	False
574	5REV:T4J	4PF8:GTR		Galacturonan	T4J	GTR	[C@@H]1([C@H]([C@H](O[C@H]([C@@H]1O)O)C(=O)O)O)O	CC(=O)Nc1cccc(c1)C(=O)N2CCSCC2											False	False
575	6W63:X77	1PL6:572	Sorbitol Dehydrogenase	4-[2-(hydroxymethyl)pyrimidin-4-yl]-n,n-dimethylpiperazine-1-sulfonamide	X77	572	CN(C)S(=O)(=O)N1CCN(CC1)c2ccnc(n2)CO	CC(C)(C)c1ccc(cc1)N([C@H](c2cccnc2)C(=O)NC3CCCCC3)C(=O)c4c[nH]cn4	CHEMBL90488										False	False
576	5RE4:SZY	5W0F:9U7		Schembl17794968	SZY	9U7	CC(=O)N1CCc2c(c(nn2[C@H]3CCOC3)N4CCCc5c4ccc(c5)c6cnn(c6)C)C1	Cc1ccncc1NC(=O)C	CHEMBL4077449										False	False
577	5REL:T2G	2WOT:ZZG	Tgf-Beta Receptor Type-1	2wot	T2G	ZZG	Cc1cc(c(nc1C)c2ccccn2)Oc3ccnc(c3)Nc4cc(c(c(c4)OC)OC)OC	Cc1cccc(c1)CN2CCN(CC2)C(=O)C	CHEMBL575099										False	False
578	5RF1:T5G	1HWW:SWA	Alpha-Mannosidase 2	Swainsonine	T5G	SWA	C1C[C@H]([C@@H]2[C@@H]([C@@H](C[N@]2C1)O)O)O	c1cc(ccc1S(=O)(=O)N)Br	CHEMBL371197	CHEMBL178852	0.0	Inhibition	13.48	%	CHEMBL4495582	CHEMBL4523582			True	False
579	5RFQ:T7Y	2CC7:LUM	Dodecin	Lumichrome	T7Y	LUM	Cc1cc2c(cc1C)nc3c(n2)C(=O)NC(=O)N3	CC(=O)Nc1cccc(c1)N2CCCC2=O	CHEMBL1234101	CHEMBL1565601									False	False
580	5REH:AWP	5TA9:AAL		Schembl16980906	AWP	AAL	C1[C@H]2[C@H]([C@@H](O1)[C@@H]([C@@H](O2)O)O)O	c1cnccc1CCNC(=O)NC2CCCCC2											False	False
581	5REX:T4V	1AMN:NAF	Acetylcholinesterase	M-(n,n,n-trimethylammonio)-2,2,2-trifluoro-1,1-dihydroxyethylbenzene	T4V	NAF	C[N+](C)(C)c1cccc(c1)C(C(F)(F)F)(O)O	CC(=O)N1CCN(CC1)Cc2cccc3c2cccc3											False	False
582	5REX:T4V	2E7P:GSH			T4V	GSH	C(CC(=O)N[C@@H](CS)C(=O)NCC(=O)O)[C@@H](C(=O)O)N	CC(=O)N1CCN(CC1)Cc2cccc3c2cccc3	CHEMBL1543		3.0	Inhibition	14.45	%	CHEMBL4495582	CHEMBL4523582			True	False
583	5REX:T4V	3DR7:GPD	Gdp-Perosamine Synthase	(2r,3s,5s,6r)-5-amino-3-hydroxy-6-methyl-oxan-2-yl	T4V	GPD	C[C@@H]1[C@H](C[C@@H]([C@H](O1)O[P@](=O)(O)O[P@@](=O)(O)OC[C@@H]2[C@H]([C@H]([C@@H](O2)n3cnc4c3N=C(NC4=O)N)O)O)O)N	CC(=O)N1CCN(CC1)Cc2cccc3c2cccc3											False	False
584	5REX:T4V	3UDV:J1C	2-Amino-4-Hydroxy-6-Hydroxymethyldihydropteridine Pyrophosphokinase	Schembl15085256	T4V	J1C	CC1(C(=NC2=C(N1)N=C(NC2=O)N)C(=O)NCCN3CCC(CC3)SC[C@@H]4[C@H]([C@H]([C@@H](O4)n5cnc6c5ncnc6N)O)O)C	CC(=O)N1CCN(CC1)Cc2cccc3c2cccc3	CHEMBL1928285										False	False
585	5REX:T4V	3VTR:TCG	Beta-Hexosaminidase		T4V	TCG	CC(=O)N[C@@H]1[C@H]([C@@H]([C@H](O[C@H]1O)CO)O[C@H]2[C@@H]([C@H]([C@@H]([C@H](O2)CO)O[C@H]3[C@@H]([C@H]([C@@H]([C@H](O3)CO)O[C@H]4[C@@H]([C@H]([C@@H]([C@H](O4)CO)O)O)[N+](C)(C)C)O)NC(=O)C)O)NC(=O)C)O	CC(=O)N1CCN(CC1)Cc2cccc3c2cccc3											False	False
586	5REX:T4V	4PP0:OP1	Nopaline-Binding Periplasmic Protein	Pyronopaline	T4V	OP1	[H]/N=C(\N)/NCCC[C@@H](C(=O)O)N1[C@H](CCC1=O)C(=O)O	CC(=O)N1CCN(CC1)Cc2cccc3c2cccc3											False	False
587	5REX:T4V	4QZ5:04C	Proteasome Subunit Beta Type-1		T4V	04C	C[C@H](CO)[C@@H]([C@H](Cc1ccccc1)NC(=O)[C@H](Cc2ccc(cc2)OC)NC(=O)[C@H](C)NC(=O)CN3CCOCC3)O	CC(=O)N1CCN(CC1)Cc2cccc3c2cccc3											False	False
588	5REX:T4V	4TT8:6DD	10-Formyltetrahydrofolate Dehydrogenase	Tcmdc-132048	T4V	6DD	c1cc(ccc1C(=O)N[C@@H](CCC(=O)O)C(=O)O)N(Cc2ccc3c(c2)c(nc(n3)N)O)C=O	CC(=O)N1CCN(CC1)Cc2cccc3c2cccc3	CHEMBL532231										False	False
589	5REX:T4V	4WCK:API		D,d-diaminopimelate	T4V	API	C(C[C@H](C(=O)O)N)C[C@@H](C(=O)O)N	CC(=O)N1CCN(CC1)Cc2cccc3c2cccc3	CHEMBL415306										False	False
590	5REX:T4V	5ETL:5RV	2-Amino-4-Hydroxy-6-Hydroxymethyldihydropteridine Pyrophosphokinase	Chembl3818695	T4V	5RV	c1ccc(c(c1)CSc2[nH]c3c(n2)C(=O)N=C(N3)N)C#N	CC(=O)N1CCN(CC1)Cc2cccc3c2cccc3	CHEMBL3818695										False	False
591	5REX:T4V	5ORG:6DB	Octopine-Binding Periplasmic Protein	Octopine	T4V	6DB	[H]/N=C(/N)\NCCC[C@@H](C(=O)O)N[C@H](C)C(=O)O	CC(=O)N1CCN(CC1)Cc2cccc3c2cccc3											False	False
592	5REX:T4V	2VJA:CCD	Acetylcholinesterase	2ha0	T4V	CCD	C[C@H](CCC[N+](C)(C)C)O	CC(=O)N1CCN(CC1)Cc2cccc3c2cccc3											False	False
593	5REX:T4V	3MMH:SME		L-methionine sulfoxide	T4V	SME	C[S@@](=O)CC[C@@H](C(=O)O)N	CC(=O)N1CCN(CC1)Cc2cccc3c2cccc3											False	False
594	6W63:X77	2ZF4:PPY		Phenylpyruvic acid	X77	PPY	c1ccc(cc1)CC(=O)C(=O)O	CC(C)(C)c1ccc(cc1)N([C@H](c2cccnc2)C(=O)NC3CCCCC3)C(=O)c4c[nH]cn4	CHEMBL1162488										False	False
595	5RFO:T7S	2DW0:GM6	Zinc Metalloproteinase-Disintegrin-Like Vap2B	Ilomastat	T7S	GM6	CC(C)C[C@H](CC(=O)NO)C(=O)N[C@@H](Cc1c[nH]c2c1cccc2)C(=O)NC	CC(=O)N1CCC(CC1)C(=O)N2CCCCC2	CHEMBL19611		0.0	Inhibition	11.4	%	CHEMBL4495582	CHEMBL4523582			True	False
596	5RFO:T7S	2DW0:GM6	Zinc Metalloproteinase-Disintegrin-Like Vap2B	Ilomastat	T7S	GM6	CC(C)C[C@H](CC(=O)NO)C(=O)N[C@@H](Cc1c[nH]c2c1cccc2)C(=O)NC	CC(=O)N1CCC(CC1)C(=O)N2CCCCC2	CHEMBL19611		0.0	Inhibition	4.562	%	CHEMBL4495582	CHEMBL4523582			True	False
597	5RF7:T67	3P78:P78	Mitogen-Activated Protein Kinase 14	Chembl1929196	T67	P78	CC(C)(C)c1cc(c(s1)NC(=O)Nc2ccc3ccccc3c2)C(=O)N4CCS(=O)(=O)CC4	CN1CCN(CC1)C(=O)Cc2c[nH]c3c2cccn3	CHEMBL1929196										False	False
598	5REP:T3G	4D44:JA3	Enoyl-[Acyl-Carrier-Protein] Reductase [Nadph]	Unii-jkr7o4x730	T3G	JA3	CCc1cc(c(cc1F)Oc2cccnc2F)O	CC(=O)N1CCN(CC1)S(=O)(=O)c2c(cccc2F)F	CHEMBL2178291										False	False
599	5REH:AWP	4BAE:RWX	Dna Gyrase Subunit B / Dna Gyrase Subunit B	4bae	AWP	RWX	Cc1c(c(c([nH]1)C(=O)N[C@@H]2CCN(C[C@@H]2OC)c3nc(c(s3)C(=O)O)c4ncnn4C)Br)Cl	c1cnccc1CCNC(=O)NC2CCCCC2											False	False
600	5RF7:T67	3GQZ:GF7	Beta-Lactamase	1-(4-acetylphenyl)-5-oxopyrrolidine-3-carboxylic acid	T67	GF7	CC(=O)c1ccc(cc1)N2C[C@H](CC2=O)C(=O)O	CN1CCN(CC1)C(=O)Cc2c[nH]c3c2cccn3											False	False
601	5REZ:T54	3DX4:GOO	Alpha-Mannosidase 2	Chembl427643	T54	GOO	CO[C@@H]1[C@H]([C@H]([C@H]([C@H]1O)O)O)N	c1cscc1[C@@H]2CCC[C@@H]2C(=O)N	CHEMBL427643										False	False
602	5REW:T4M	5B0M:LMT	Dna-Binding Protein 7D	Dodecyl beta-lactoside	T4M	LMT	CCCCCCCCCCCCO[C@H]1[C@@H]([C@H]([C@@H]([C@H](O1)CO)O[C@@H]2[C@@H]([C@H]([C@@H]([C@H](O2)CO)O)O)O)O)O	C[C@@H](c1cccc2c1cccc2)NC(=O)C	CHEMBL1234047										False	False
603	6W63:X77	3U3M:A3P	Sulfotransferase 1A1	Adenosine-3',5'-bisphosphate	X77	A3P	c1nc(c2c(n1)n(cn2)[C@H]3[C@@H]([C@@H]([C@H](O3)COP(=O)(O)O)OP(=O)(O)O)O)N	CC(C)(C)c1ccc(cc1)N([C@H](c2cccnc2)C(=O)NC3CCCCC3)C(=O)c4c[nH]cn4	CHEMBL574817										False	False
604	5RFQ:T7Y	2VKG:CF4	Dodecin		T7Y	CF4	Cc1cc2c(cc1C)N(C3=NC(=O)NC(=O)C3=N2)CCCCNC(=O)O	CC(=O)Nc1cccc(c1)N2CCCC2=O		CHEMBL1565601									False	False
605	5RFN:T7P	1SVE:I01	Camp-Dependent Protein Kinase Catalytic Subunit Alpha	Hms3401a05	T7P	I01	COc1ccc(c(c1F)C(=O)c2ccc(cc2)C(=O)O[C@@H]3CCCNC[C@H]3NC(=O)c4ccncc4)O	CC(=O)N(c1ccc(cc1)F)[C@H]2CS(=O)(=O)C=C2	CHEMBL1233479										False	False
606	5RFN:T7P	2G5T:ACF	Dipeptidyl Peptidase 4	Chembl1230804	T7P	ACF	c1cc(c(cc1C(=O)O)OC[C@H]2CC[C@H](N2)C(=O)N3CCC[C@H]3CN)Cl	CC(=O)N(c1ccc(cc1)F)[C@H]2CS(=O)(=O)C=C2	CHEMBL1230804										False	False
607	5RFN:T7P	2IJ7:HEM	Mycocyclosin Synthase		T7P	HEM	Cc1c2n3c(c1CCC(=O)O)C=C4C(=C(C5=[N]4[Fe]36[N]7=C(C=C8N6C(=C5)C(=C8C)C=C)C(=C(C7=C2)C)C=C)C)CCC(=O)O	CC(=O)N(c1ccc(cc1)F)[C@H]2CS(=O)(=O)C=C2											False	False
608	5RFN:T7P	2XN7:T44	Thyroxine-Binding Globulin		T7P	T44	c1c(cc(c(c1I)Oc2cc(c(c(c2)I)O)I)I)C[C@@H](C(=O)O)N	CC(=O)N(c1ccc(cc1)F)[C@H]2CS(=O)(=O)C=C2	CHEMBL1624										False	False
609	5RFN:T7P	3D7H:YC2	Glutamate Carboxypeptidase 2	Schembl383512	T7P	YC2	c1cc(ccc1C(=O)NCCCC[C@@H](C(=O)O)NC(=O)N[C@@H](CCC(=O)O)C(=O)O)I	CC(=O)N(c1ccc(cc1)F)[C@H]2CS(=O)(=O)C=C2	CHEMBL510924										False	False
610	5RFN:T7P	3IWW:YZE	Glutamate Carboxypeptidase 2	Chembl594123	T7P	YZE	C=CC[C@@H](C(=O)O)NC(=O)N[C@@H](CCCCNC(=O)c1ccc(cc1)I)C(=O)O	CC(=O)N(c1ccc(cc1)F)[C@H]2CS(=O)(=O)C=C2	CHEMBL594123										False	False
611	5RFN:T7P	3PVU:QRW	Beta-Adrenergic Receptor Kinase 1	Cmpd101	T7P	QRW	Cn1c(nnc1c2ccncc2)CNc3cccc(c3)C(=O)NCc4ccccc4C(F)(F)F	CC(=O)N(c1ccc(cc1)F)[C@H]2CS(=O)(=O)C=C2	CHEMBL1738877										False	False
612	5RFN:T7P	3PVW:QRX	Beta-Adrenergic Receptor Kinase 1	Chembl1738878	T7P	QRX	CCCn1c(nnc1c2ccncn2)CNc3cccc(c3)C(=O)NCc4c(cccc4F)F	CC(=O)N(c1ccc(cc1)F)[C@H]2CS(=O)(=O)C=C2	CHEMBL1738878										False	False
613	5RFN:T7P	3S7B:NH5	N-Lysine Methyltransferase Smyd2	Az505	T7P	NH5	c1cc(c(cc1CCNCCC(=O)N(CCNCCc2ccc(c3c2OCC(=O)N3)O)C4CCCCC4)Cl)Cl	CC(=O)N(c1ccc(cc1)F)[C@H]2CS(=O)(=O)C=C2	CHEMBL2169920		0.0	Inhibition	4.828	%	CHEMBL4495582	CHEMBL4523582			True	False
614	5RFN:T7P	3S7B:NH5	N-Lysine Methyltransferase Smyd2	Az505	T7P	NH5	c1cc(c(cc1CCNCCC(=O)N(CCNCCc2ccc(c3c2OCC(=O)N3)O)C4CCCCC4)Cl)Cl	CC(=O)N(c1ccc(cc1)F)[C@H]2CS(=O)(=O)C=C2	CHEMBL2169920		0.0	Inhibition	26.26	%	CHEMBL4495582	CHEMBL4523582			True	False
615	5RFN:T7P	4E5H:0N8	Polymerase Acidic Protein	177592-42-6	T7P	0N8	c1ccc(cc1)CN2CCC(CC2)(Cc3ccc(cc3)Cl)C(=O)/C=C(/C(=O)O)\O	CC(=O)N(c1ccc(cc1)F)[C@H]2CS(=O)(=O)C=C2	CHEMBL463590										False	False
616	5RFN:T7P	4HGT:15G	Casein Kinase I Isoform Delta	Chembl2203563	T7P	15G	COc1cnc(cc1c2cc3c([nH]2)CCNC3=O)COc4ccc(c(c4)F)F	CC(=O)N(c1ccc(cc1)F)[C@H]2CS(=O)(=O)C=C2	CHEMBL2203563										False	False
617	5RFN:T7P	4HWS:1B3	Threonine--Trna Ligase	Chembl2311920	T7P	1B3	C[C@H]([C@@H](C(=O)NS(=O)(=O)c1cccc(c1)c2ccc3c(c2)nc(nc3N)Cl)N)O	CC(=O)N(c1ccc(cc1)F)[C@H]2CS(=O)(=O)C=C2	CHEMBL2311920										False	False
618	5RFN:T7P	4IE6:UN9	Alpha-Ketoglutarate-Dependent Dioxygenase Fto	Schembl523725	T7P	UN9	c1ccc2c(c1)c(c(nc2Cl)C(=O)NCC(=O)O)O	CC(=O)N(c1ccc(cc1)F)[C@H]2CS(=O)(=O)C=C2	CHEMBL426560		0.0	Inhibition	21.59	%	CHEMBL4495582	CHEMBL4523582			True	False
619	5RFN:T7P	4IE6:UN9	Alpha-Ketoglutarate-Dependent Dioxygenase Fto	Schembl523725	T7P	UN9	c1ccc2c(c1)c(c(nc2Cl)C(=O)NCC(=O)O)O	CC(=O)N(c1ccc(cc1)F)[C@H]2CS(=O)(=O)C=C2	CHEMBL426560		0.0	Inhibition	5.35	%	CHEMBL4495582	CHEMBL4523582			True	False
620	5RFN:T7P	4OC0:2R7	Glutamate Carboxypeptidase 2	Chembl593155	T7P	2R7	c1cc(ccc1C(=O)NCCCC[C@@H](C(=O)O)NC(=O)NC2(CC2)C(=O)O)I	CC(=O)N(c1ccc(cc1)F)[C@H]2CS(=O)(=O)C=C2	CHEMBL593155										False	False
621	5RFN:T7P	4OC5:2QM	Glutamate Carboxypeptidase 2	Chembl594019	T7P	2QM	c1cc(ccc1[C@@H](C(=O)O)NC(=O)N[C@@H](CCCCNC(=O)c2ccc(cc2)I)C(=O)O)O	CC(=O)N(c1ccc(cc1)F)[C@H]2CS(=O)(=O)C=C2	CHEMBL594019										False	False
622	5RFN:T7P	4Q06:V90	Carbonic Anhydrase 2	Chembl3359179	T7P	V90	C1CCCC(CCC1)Nc2c(c(c(c(c2S(=O)(=O)N)F)F)SCCO)F	CC(=O)N(c1ccc(cc1)F)[C@H]2CS(=O)(=O)C=C2	CHEMBL3359179										False	False
623	5RFN:T7P	5C5A:NUT	E3 Ubiquitin-Protein Ligase Mdm2	Schembl13898620	T7P	NUT	CC(C)Oc1cc(ccc1C2=N[C@H]([C@H](N2C(=O)N3CCNC(=O)C3)c4ccc(cc4)Cl)c5ccc(cc5)Cl)OC	CC(=O)N(c1ccc(cc1)F)[C@H]2CS(=O)(=O)C=C2	CHEMBL191334										False	False
624	5RFN:T7P	5J5S:6G3	Proto-Oncogene Tyrosine-Protein Kinase Src	1-(4-(8-amino-3-isopropylimidazo[1,5-a]pyrazin-1-yl)naphthalen-1-yl)-3-(3-(trifluoromethyl)phenyl)urea	T7P	6G3	CC(C)c1nc(c2n1ccnc2N)c3ccc(c4c3cccc4)NC(=O)Nc5cccc(c5)C(F)(F)F	CC(=O)N(c1ccc(cc1)F)[C@H]2CS(=O)(=O)C=C2	CHEMBL4471573										False	False
625	5RFN:T7P	5KU9:6XJ	Induced Myeloid Leukemia Cell Differentiation Protein Mcl-1 Homolog / Induced Myeloid Leukemia Cell Differentiation Protein Mcl-1	(3~{s})-3-azanyl-4-(4-bromophenyl)-~{n}-[(3~{s})-1-[2-[[(2~{r})-1-(3,4-dichlorophenyl)-4-(methylamino)-4-oxidanylidene-butan-2-yl]amino]-2-oxidanylidene-ethyl]-2-oxidanylidene-4,5-dihydro-3~{h}-1-benzazepin-3-yl]butanamide	T7P	6XJ	CNC(=O)C[C@@H](Cc1ccc(c(c1)Cl)Cl)NC(=O)CN2c3ccccc3CC[C@@H](C2=O)NC(=O)C[C@H](Cc4ccc(cc4)Br)N	CC(=O)N(c1ccc(cc1)F)[C@H]2CS(=O)(=O)C=C2											False	False
626	5REB:T0Y	5K3N:6Q6	Nuclear Receptor Ror-Gamma	Chembl2312113	T0Y	6Q6	C[C@@H]1C[C@@H](CN(C1)C(=O)C[C@@H](c2ccc3c(c2)OCO3)c4c(cc(cc4OC)OC)O)C	c1cscc1CN2CCC(CC2)O											False	False
627	5RFN:T7P	1G3M:PCQ	Estrogen Sulfotransferase	13049-13-3	T7P	PCQ	c1c(cc(c(c1Cl)O)Cl)c2cc(c(c(c2)Cl)O)Cl	CC(=O)N(c1ccc(cc1)F)[C@H]2CS(=O)(=O)C=C2	CHEMBL83116										False	False
628	5REH:AWP	2AOX:THA	Histamine N-Methyltransferase	Tacrine	AWP	THA	c1ccc2c(c1)c(c3c(n2)CCCC3)N	c1cnccc1CCNC(=O)NC2CCCCC2	CHEMBL95		4.0	Inhibition	14.07	%	CHEMBL4495582	CHEMBL4523582			True	False
629	5RF1:T5G	4Z9L:880	Mitogen-Activated Protein Kinase 10	Chembl437747	T5G	880	CCCn1c(c(nc1C2CCNCC2)c3ccc(c(c3)Cl)Cl)c4ccnc(n4)NC5CCCCC5	c1cc(ccc1S(=O)(=O)N)Br	CHEMBL437747	CHEMBL178852									False	False
630	5REX:T4V	2X8M:X8M		Aerovent	T4V	X8M	CC(C)[N+]1([C@H]2CC[C@@H]1CC(C2)OC(=O)[C@@H](CO)c3ccccc3)C	CC(=O)N1CCN(CC1)Cc2cccc3c2cccc3											False	False
631	5REX:T4V	2YP6:C6W			T4V	C6W	C[N+](C)(C)CCOP(=O)([O-])OCCCc1ccccc1	CC(=O)N1CCN(CC1)Cc2cccc3c2cccc3											False	False
632	5REX:T4V	4I9J:XP5	1-Phosphatidylinositol Phosphodiesterase	Diheptanoyllecithin	T4V	XP5	CCCCCCC(=O)OC[C@H](CO[P@@](=O)(O)OCC[N+](C)(C)C)OC(=O)CCCCCC	CC(=O)N1CCN(CC1)Cc2cccc3c2cccc3											False	False
633	5REX:T4V	1SW1:PBE		Stachydrine	T4V	PBE	C[N+]1(CCC[C@H]1C(=O)O)C	CC(=O)N1CCN(CC1)Cc2cccc3c2cccc3											False	False
634	5RF7:T67	3P5K:P5K	Mitogen-Activated Protein Kinase 14	Chembl1929195	T67	P5K	CC(C)(C)c1cc(c(s1)NC(=O)Nc2cccc3c2cccc3)C(=O)N4CCS(=O)(=O)CC4	CN1CCN(CC1)C(=O)Cc2c[nH]c3c2cccn3	CHEMBL1929195										False	False
635	5RFS:T84	3ELW:GP3		Diguanosine triphosphate	T84	GP3	c1nc2c(n1[C@H]3[C@@H]([C@@H]([C@H](O3)CO[P@@](=O)(O)OP(=O)(O)O[P@](=O)(O)OC[C@@H]4[C@H]([C@H]([C@@H](O4)n5cnc6c5N=C(NC6=O)N)O)O)O)O)N=C(NC2=O)N	CC(=O)N1CCN(CC1)Cc2ccsc2											False	False
636	5RFS:T84	4DT6:6LI	Eukaryotic Translation Initiation Factor 4E	Chembl2046905	T84	6LI	c1cc(ccc1OCC[n+]2cn(c3c2C(=O)NC(=N3)N)[C@H]4[C@@H]([C@@H]([C@H](O4)COP(=O)(O)O)O)O)Cl	CC(=O)N1CCN(CC1)Cc2ccsc2											False	False
637	5RFS:T84	4EZ6:DG3	Dna Polymerase I	Dideoxy gtp	T84	DG3	c1nc2c(n1[C@H]3CC[C@H](O3)CO[P@@](=O)(O)O[P@](=O)(O)OP(=O)(O)O)N=C(NC2=O)N	CC(=O)N1CCN(CC1)Cc2ccsc2	CHEMBL54224										False	False
638	5RFS:T84	5TH5:7C5	7-Carboxy-7-Deazaguanine Synthase	J3.651.763h	T84	7C5	c1c(nc2c(n1)NC(=NC2=O)N)C(=O)OC[C@@H]3[C@H]([C@H]([C@@H](O3)n4cnc5c4ncnc5N)O)O	CC(=O)N1CCN(CC1)Cc2ccsc2											False	False
639	5RFS:T84	3S19:PRF	Nadph-Dependent 7-Cyano-7-Deazaguanine Reductase	7-aminomethyl-7-carbaguanine	T84	PRF	c1c(c2c([nH]1)N=C(NC2=O)N)CN	CC(=O)N1CCN(CC1)Cc2ccsc2	CHEMBL1235432										False	False
640	5RFS:T84	3E6N:H4B	Nitric Oxide Synthase, Inducible	Sapropterin	T84	H4B	C[C@@H]([C@@H]([C@H]1CNC2=C(N1)C(=O)NC(=N2)N)O)O	CC(=O)N1CCN(CC1)Cc2ccsc2	CHEMBL1201774										False	False
641	5RFN:T7P	3E79:I3C	High Affinity Transport System Protein P37	5-amino-2,4,6-triiodoisophthalic acid	T7P	I3C	c1(c(c(c(c(c1I)N)I)C(=O)O)I)C(=O)O	CC(=O)N(c1ccc(cc1)F)[C@H]2CS(=O)(=O)C=C2											False	False
642	5RFN:T7P	4JNK:ZHK	L-Lactate Dehydrogenase A Chain	(2r)-2-{[5-cyano-4-(3,4-dichlorophenyl)-6-oxo-1,6-dihydropyrimidin-2-yl]sulfanyl}-n-(4-sulfamoylphenyl)propanamide	T7P	ZHK	C[C@H](C(=O)Nc1ccc(cc1)S(=O)(=O)N)SC2=NC(=C(C(=O)N2)C#N)c3ccc(c(c3)Cl)Cl	CC(=O)N(c1ccc(cc1)F)[C@H]2CS(=O)(=O)C=C2											False	False
643	5RFN:T7P	5KMK:6UG	High Affinity Nerve Growth Factor Receptor	2-fluoranyl-~{n}-[2-(4-fluorophenyl)-6-methyl-pyridin-3-yl]-4-(trifluoromethyl)benzamide	T7P	6UG	Cc1ccc(c(n1)c2ccc(cc2)F)NC(=O)c3ccc(cc3F)C(F)(F)F	CC(=O)N(c1ccc(cc1)F)[C@H]2CS(=O)(=O)C=C2	CHEMBL4469569										False	False
644	5RE9:LPZ	5KM2:C5P	Histidine Triad Nucleotide-Binding Protein 1	5'-cytidylic acid	LPZ	C5P	C1=CN(C(=O)N=C1N)[C@H]2[C@@H]([C@@H]([C@H](O2)COP(=O)(O)O)O)O	Cc1ccc(cc1)OCC(=O)N2CC[NH+](CC2)C	CHEMBL307679										False	False
645	6W63:X77	5JCX:CC6		Datiscetin	X77	CC6	c1ccc(c(c1)C2=C(C(=O)c3c(cc(cc3O2)O)O)O)O	CC(C)(C)c1ccc(cc1)N([C@H](c2cccnc2)C(=O)NC3CCCCC3)C(=O)c4c[nH]cn4	CHEMBL503168										False	False
646	5RF1:T5G	5APJ:76E	Nuclear Receptor Ror-Gamma	2-chloro-6-fluoro-n-[4-[3-(trifluoromethyl)phenyl]sulfonyl-3,5-dihydro-2h-1,4-benzoxazepin-7-yl]benzamide	T5G	76E	c1cc(cc(c1)S(=O)(=O)N2CCOc3ccc(cc3C2)NC(=O)c4c(cccc4Cl)F)C(F)(F)F	c1cc(ccc1S(=O)(=O)N)Br		CHEMBL178852									False	False
647	5RF3:T5V	4WN1:3SJ	Camp And Camp-Inhibited Cgmp 3',5'-Cyclic Phosphodiesterase 10A	4wn1	T5V	3SJ	Cn1cc(c(n1)COc2ccc(cc2)c3ccc4ccccc4n3)C5=CN(C(=O)C=C5)C	c1c(cncn1)N											False	False
648	5REZ:T54	2F7Q:AOL	Alpha-Mannosidase 2	Akos006348203	T54	AOL	C1([C@H]([C@H]([C@H]([C@H]1O)O)O)O)N	c1cscc1[C@@H]2CCC[C@@H]2C(=O)N											False	False
649	5REH:AWP	4PHH:2UK	Gtp-Binding Protein Ypt7		AWP	2UK	CCC(=O)NCCCNC1=NC(=O)c2c(n(cn2)[C@H]3[C@@H]([C@@H]([C@H](O3)COP(=O)(O)OP(=O)(NP(=O)(O)O)O)O)O)N1	c1cnccc1CCNC(=O)NC2CCCCC2											False	False
650	5RFF:T6M	4J4T:1JU	Enoyl-[Acyl-Carrier-Protein] Reductase [Nadh]	Chembl3398264	T6M	1JU	c1cc2c(cc1Cn3cnc4c3cc5c(c4)CCCC5)OCO2	CC(=O)N1CCN(CC1)S(=O)(=O)c2ccc(cc2)Cl	CHEMBL3398264										False	False
651	5RFN:T7P	3SJF:JRG	Glutamate Carboxypeptidase 2	Chembl593097	T7P	JRG	CSCC[C@@H](C(=O)O)NC(=O)N[C@@H](CCCCNC(=O)c1ccc(cc1)I)C(=O)O	CC(=O)N(c1ccc(cc1)F)[C@H]2CS(=O)(=O)C=C2	CHEMBL593097										False	False
652	5RFN:T7P	4IXC:1JD	Glucokinase	Schembl839212	T7P	1JD	Cc1ccc(nc1)NC(=O)[C@H](COC(C)C)Oc2c3cnn(c3ncn2)c4c(cccn4)Cl	CC(=O)N(c1ccc(cc1)F)[C@H]2CS(=O)(=O)C=C2	CHEMBL3221489										False	False
653	6W63:X77	4CMA:M2N		5,6-diphenyl-7h-pyrrolo[2,3-d]pyrimidine-2,4-diamine	X77	M2N	c1ccc(cc1)c2c3c(nc(nc3[nH]c2c4ccccc4)N)N	CC(C)(C)c1ccc(cc1)N([C@H](c2cccnc2)C(=O)NC3CCCCC3)C(=O)c4c[nH]cn4	CHEMBL3318820										False	False
654	6W63:X77	3JQD:DX7		Chembl578160	X77	DX7	c1ccc(cc1)c2c(c3c([nH]2)N=C(NC3=O)N)C#N	CC(C)(C)c1ccc(cc1)N([C@H](c2cccnc2)C(=O)NC3CCCCC3)C(=O)c4c[nH]cn4	CHEMBL578160										False	False
655	5REO:T2Y	1JX6:AI2	Autoinducer 2-Binding Periplasmic Protein Luxp	Autoinducer-2	T2Y	AI2	[B-]1(O[C@@]2([C@](O1)([C@H](CO2)O)O)C)(O)O	CC(=O)NCc1ccc2c(c1)OCO2	CHEMBL1230903										False	False
656	5RF1:T5G	3U8N:09S	Acetylcholine-Binding Protein	Chembl72433	T5G	09S	CCOc1cc(cnc1Br)N2CCCNCC2	c1cc(ccc1S(=O)(=O)N)Br	CHEMBL72433	CHEMBL178852									False	False
657	5REH:AWP	4Q3Q:ABH	Arginase	Ac1l1bk6	AWP	ABH	[B-](CCCC[C@@H](C(=O)O)N)(O)(O)O	c1cnccc1CCNC(=O)NC2CCCCC2											False	False
658	5RFJ:T7A	3DT1:P40	Mitogen-Activated Protein Kinase 14	Chembl494072	T7A	P40	Cc1ccc(cc1c2ccc3c(c2)cnc(n3)NCCN4CCOCC4)C(=O)NC5CC5	CC(=O)Nc1nc2c(cccc2s1)OC	CHEMBL494072										False	False
659	5RFS:T84	3GR4:DYY	Pyruvate Kinase Pkm	1-[(2,6-difluorophenyl)sulfonyl]-4-(2,3-dihydro-1,4-benzodioxin-6-ylsulfonyl)piperazine	T84	DYY	c1cc(c(c(c1)F)S(=O)(=O)N2CCN(CC2)S(=O)(=O)c3ccc4c(c3)OCCO4)F	CC(=O)N1CCN(CC1)Cc2ccsc2	CHEMBL1090777										False	False
660	5RFS:T84	5BWB:4VV	Acetylcholinesterase		T84	4VV	C1N(/C(=C/NO)/N=C1)CCCCCCCN2/C(=C/NO)/N=CC2	CC(=O)N1CCN(CC1)Cc2ccsc2											False	False
661	5RFJ:T7A	1L1Q:9DA		2227-98-7	T7A	9DA	c1c[nH]c2c1ncnc2N	CC(=O)Nc1nc2c(cccc2s1)OC											False	False
662	5REK:T1Y	4EHV:0SJ	Mitogen-Activated Protein Kinase 14	Akos032611242	T1Y	0SJ	c1cc(ccc1C(=O)N2C[C@@H]3C[C@H](C2)C4=CC=CC(=O)N4C3)Cl	CC(=O)N1CCN(CC1)S(=O)(=O)c2cccc(c2)F											False	False
663	6W63:X77	4MQK:HEM	Hemoglobin Subunit Gamma-2		X77	HEM	Cc1c2n3c(c1CCC(=O)O)C=C4C(=C(C5=[N]4[Fe]36[N]7=C(C=C8N6C(=C5)C(=C8C)C=C)C(=C(C7=C2)C)C=C)C)CCC(=O)O	CC(C)(C)c1ccc(cc1)N([C@H](c2cccnc2)C(=O)NC3CCCCC3)C(=O)c4c[nH]cn4											False	False
664	6W63:X77	4CME:KTZ		Chembl3318920	X77	KTZ	CN(C)c1c2c(c([nH]c2nc(n1)N)c3ccccc3)c4ccccc4	CC(C)(C)c1ccc(cc1)N([C@H](c2cccnc2)C(=O)NC3CCCCC3)C(=O)c4c[nH]cn4	CHEMBL3318920										False	False
665	6W63:X77	3GXO:MQA	Mitomycin Biosynthesis 6-O-Methyltransferase	Mitomycin a	X77	MQA	CC1=C(C(=O)C2=C(C1=O)[N@@]3C[C@H]4[C@@H]([C@@]3([C@@H]2COC(=O)N)OC)N4)OC	CC(C)(C)c1ccc(cc1)N([C@H](c2cccnc2)C(=O)NC3CCCCC3)C(=O)c4c[nH]cn4	CHEMBL298359										False	False
666	5REZ:T54	3JQB:DX6		Chembl567351	T54	DX6	c1ccc(cc1)CCc2c[nH]c3c2C(=O)NC(=N3)N	c1cscc1[C@@H]2CCC[C@@H]2C(=O)N	CHEMBL567351										False	False
667	5RE9:LPZ	5KMB:6UT	Histidine Triad Nucleotide-Binding Protein 1	[(2~{r},3~{s},4~{r},5~{r})-5-(2-azanyl-6-oxidanylidene-1~{h}-purin-9-yl)-3,4-bis(oxidanyl)oxolan-2-yl]methoxy-~{n}-[(2~{s})-3-(1~{h}-indol-3-yl)-1-(methylamino)-1-oxidanylidene-propan-2-yl]phosphonamidic acid	LPZ	6UT	CNC(=O)[C@H](Cc1c[nH]c2c1cccc2)NP(=O)(O)OC[C@@H]3[C@H]([C@H]([C@@H](O3)n4cnc5c4N=C(NC5=O)N)O)O	Cc1ccc(cc1)OCC(=O)N2CC[NH+](CC2)C											False	False
668	5RF1:T5G	4O1B:DGB	Nicotinamide Phosphoribosyltransferase	Daporinad	T5G	DGB	c1ccc(cc1)C(=O)N2CCC(CC2)CCCCNC(=O)/C=C/c3cccnc3	c1cc(ccc1S(=O)(=O)N)Br	CHEMBL566757	CHEMBL178852	2.0	Inhibition	17.05	%	CHEMBL4495582	CHEMBL4523582			True	False
669	5RF1:T5G	4O1B:DGB	Nicotinamide Phosphoribosyltransferase	Daporinad	T5G	DGB	c1ccc(cc1)C(=O)N2CCC(CC2)CCCCNC(=O)/C=C/c3cccnc3	c1cc(ccc1S(=O)(=O)N)Br	CHEMBL566757	CHEMBL178852	2.0	Inhibition	10.05	%	CHEMBL4495582	CHEMBL4523582			True	False
670	5RF1:T5G	1FG7:PMP	Histidinol-Phosphate Aminotransferase	Pyridoxamine phosphate	T5G	PMP	Cc1c(c(c(cn1)COP(=O)(O)O)CN)O	c1cc(ccc1S(=O)(=O)N)Br	CHEMBL1235353	CHEMBL178852									False	False
671	6W63:X77	3G34:1CE	Beta-Lactamase	3-(1h-tetrazol-5-ylmethyl)-5,6,7,8-tetrahydro[1]benzothieno[2,3-d]pyrimidin-4(3h)-one	X77	1CE	C1CCc2c(c3c(s2)N=CN(C3=O)Cc4[nH]nnn4)C1	CC(C)(C)c1ccc(cc1)N([C@H](c2cccnc2)C(=O)NC3CCCCC3)C(=O)c4c[nH]cn4	CHEMBL1213446										False	False
672	5REX:T4V	3S1T:THR	Aspartokinase	D-threonine	T4V	THR	C[C@H]([C@@H](C(=O)O)N)O	CC(=O)N1CCN(CC1)Cc2cccc3c2cccc3	CHEMBL291747		1.0	Inhibition	8.188	%	CHEMBL4495582	CHEMBL4523582			True	False
673	5RE9:LPZ	3UKU:C69	Actin-Related Protein 3	388592-44-7	LPZ	C69	COc1ccc(c(c1)OC)N2[C@@H](SCC2=O)c3cccc(c3)Br	Cc1ccc(cc1)OCC(=O)N2CC[NH+](CC2)C											False	False
674	5REH:AWP	1D3D:BZT	Prothrombin	Chembl275206	AWP	BZT	c1cc(ccc1c2c(c3ccc(cc3s2)O)Cc4ccc(c(c4)Br)CN5CCCC5)OCCN6CCCC6	c1cnccc1CCNC(=O)NC2CCCCC2	CHEMBL275206										False	False
675	6W63:X77	1QPR:PHT	Nicotinate-Nucleotide Pyrophosphorylase [Carboxylating]	Phthalic acid	X77	PHT	c1ccc(c(c1)C(=O)O)C(=O)O	CC(C)(C)c1ccc(cc1)N([C@H](c2cccnc2)C(=O)NC3CCCCC3)C(=O)c4c[nH]cn4	CHEMBL1045										False	False
676	5RFN:T7P	1KZN:CBN	Dna Gyrase Subunit B	Clorobiocin	T7P	CBN	Cc1ccc([nH]1)C(=O)O[C@H]2[C@H]([C@@H](OC([C@@H]2OC)(C)C)Oc3ccc4c(c3Cl)OC(=O)C(=C4O)NC(=O)c5ccc(c(c5)CC=C(C)C)O)O	CC(=O)N(c1ccc(cc1)F)[C@H]2CS(=O)(=O)C=C2	CHEMBL303984										False	False
677	5RFN:T7P	2Q2Z:MKK	Kinesin-Like Protein Kif11	1-[(4r)-4-[3-(4-acetylpiperazin-1-yl)propyl]-1-(2-fluoro-5-methylphenyl)-4-phenyl-4,5-dihydro-1h-pyrazol-3-yl]ethanone	T7P	MKK	Cc1ccc(c(c1)N2C[C@@](C(=N2)C(=O)C)(CCCN3CCN(CC3)C(=O)C)c4ccccc4)F	CC(=O)N(c1ccc(cc1)F)[C@H]2CS(=O)(=O)C=C2											False	False
678	5RFN:T7P	4YND:4GQ	N-Lysine Methyltransferase Smyd2	Chembl3590527	T7P	4GQ	c1cc(c2c(c1)NC(=O)CO2)[C@H](CNCCN(C3CCCCC3)C(=O)CCNCCc4ccc(c(c4)Cl)Cl)O	CC(=O)N(c1ccc(cc1)F)[C@H]2CS(=O)(=O)C=C2	CHEMBL3590526										False	False
679	5RFN:T7P	4YZ9:4K7	Serine/Threonine-Protein Kinase/Endoribonuclease Ire1	Gsk2850163 s enantiomer	T7P	4K7	Cc1ccc(cc1)CNC(=O)N2CCC[C@@]3(C2)CCN(C3)Cc4ccc(c(c4)Cl)Cl	CC(=O)N(c1ccc(cc1)F)[C@H]2CS(=O)(=O)C=C2											False	False
680	5RFN:T7P	5DU8:5FK	Probable Enoyl-Coa Hydratase Echa6		T7P	5FK	CCc1ccc(cc1)[C@H]2C[C@H](n3c(c(cn3)C(=O)NCc4ccc(cn4)F)N2)C(F)(F)F	CC(=O)N(c1ccc(cc1)F)[C@H]2CS(=O)(=O)C=C2											False	False
681	5RFN:T7P	5IEZ:6AL	Induced Myeloid Leukemia Cell Differentiation Protein Mcl-1	3-({6-chloro-3-[3-(4-chloro-3,5-dimethylphenoxy)propyl]-7-(1,3,5-trimethyl-1h-pyrazol-4-yl)-1h-indole-2-carbonyl}amino)benzoic acid	T7P	6AL	Cc1cc(cc(c1Cl)C)OCCCc2c3ccc(c(c3[nH]c2C(=O)Nc4cccc(c4)C(=O)O)c5c(nn(c5C)C)C)Cl	CC(=O)N(c1ccc(cc1)F)[C@H]2CS(=O)(=O)C=C2	CHEMBL4082389										False	False
682	5RFN:T7P	5LIA:6XN	Ectonucleotide Pyrophosphatase/Phosphodiesterase Family Member 2	Schembl17966936	T7P	6XN	C[C@@H](c1ccc(cc1)Cl)NC(=O)CCc2nc3cccnc3n2Cc4ccc(cc4)OC(F)(F)F	CC(=O)N(c1ccc(cc1)F)[C@H]2CS(=O)(=O)C=C2	CHEMBL3917975										False	False
683	6W63:X77	4E6C:0O8	Mitogen-Activated Protein Kinase 14	Perifosine	X77	0O8	CCCCCCCCCCCCCCCCCCO[P@@](=O)(O)OC1CC[N+](CC1)(C)C	CC(C)(C)c1ccc(cc1)N([C@H](c2cccnc2)C(=O)NC3CCCCC3)C(=O)c4c[nH]cn4											False	False
684	5RF1:T5G	3KAH:4DH	Peptidyl-Prolyl Cis-Trans Isomerase Nima-Interacting 1	3-(1h-benzimidazol-2-yl)-n-[(1-methyl-3-phenyl-1h-pyrazol-5-yl)carbonyl]-d-alanine	T5G	4DH	Cn1c(cc(n1)c2ccccc2)C(=O)N[C@H](Cc3[nH]c4ccccc4n3)C(=O)O	c1cc(ccc1S(=O)(=O)N)Br		CHEMBL178852									False	False
685	5REX:T4V	1DL7:NCH	Ig Lambda-1 Chain V Regions Mopc 104E/Rpc20/J558/S104	21064-69-7	T4V	NCH	C[N+](C)(C)CCO[P@](=O)(O)Oc1ccc(cc1)[N+](=O)[O-]	CC(=O)N1CCN(CC1)Cc2cccc3c2cccc3											False	False
686	5REX:T4V	1UW6:NCT	Acetylcholine-Binding Protein	Nicotine	T4V	NCT	C[N@@]1CCC[C@H]1c2cccnc2	CC(=O)N1CCN(CC1)Cc2cccc3c2cccc3	CHEMBL3		4.0	Inhibition	22.06	%	CHEMBL4495582	CHEMBL4523582			True	False
687	5REX:T4V	2BOK:784	Coagulation Factor X	2bok	T4V	784	C[N+](C)(C)CCCN1C(=O)[C@H]2[C@@H]3CCC[N@@]3[C@H]([C@H]2C1=O)c4ccc(cc4)C(=N)N	CC(=O)N1CCN(CC1)Cc2cccc3c2cccc3											False	False
688	5REX:T4V	2Y5G:FJD	Coagulation Factor X	3-[(3as,4r,5s,8as,8br)-4-[5-(5-chlorothiophen-2-yl)-1,3-oxazol-2-yl]-1,3-dioxo-4,6,7,8,8a,8b-hexahydro-3ah-pyrrolo[3,4-a]pyrrolizin-2-yl]propyl-trimethyl-azanium	T4V	FJD	C[N+](C)(C)CCCN1C(=O)[C@H]2[C@@H]3CCC[N@@]3[C@H]([C@H]2C1=O)c4ncc(o4)c5ccc(s5)Cl	CC(=O)N1CCN(CC1)Cc2cccc3c2cccc3	CHEMBL4283525										False	False
689	5REX:T4V	3K5K:DXQ	Histone-Lysine N-Methyltransferase Ehmt2	Unc0224	T4V	DXQ	C[N@]1CCCN(CC1)c2nc3cc(c(cc3c(n2)NC4CCN(CC4)C)OC)OCCCN(C)C	CC(=O)N1CCN(CC1)Cc2cccc3c2cccc3	CHEMBL576781		0.0	Inhibition	8.96	%	CHEMBL4495582	CHEMBL4523582			True	False
690	5REX:T4V	3K5K:DXQ	Histone-Lysine N-Methyltransferase Ehmt2	Unc0224	T4V	DXQ	C[N@]1CCCN(CC1)c2nc3cc(c(cc3c(n2)NC4CCN(CC4)C)OC)OCCCN(C)C	CC(=O)N1CCN(CC1)Cc2cccc3c2cccc3	CHEMBL576781		0.0	Inhibition	18.04	%	CHEMBL4495582	CHEMBL4523582			True	False
691	5REX:T4V	4BG1:IVL	Gamma-Butyrobetaine Dioxygenase		T4V	IVL	C[N+]1(CCCC1)CCCC(=O)O	CC(=O)N1CCN(CC1)Cc2cccc3c2cccc3	CHEMBL3306340										False	False
692	5REX:T4V	4BHF:MZT	Gamma-Butyrobetaine Dioxygenase	Chembl3234367	T4V	MZT	C[C@H](CCC(=O)O)[N+](C)(C)C	CC(=O)N1CCN(CC1)Cc2cccc3c2cccc3											False	False
693	5REX:T4V	4CWD:449	Gamma-Butyrobetaine Dioxygenase		T4V	449	C[N+]1(CCC(CC1)C(=O)O)C	CC(=O)N1CCN(CC1)Cc2cccc3c2cccc3											False	False
694	5RFX:T8P	3QWH:KMP		Kaempferol	T8P	KMP	c1cc(ccc1C2=C(C(=O)c3c(cc(cc3O2)O)O)O)O	CC(=O)N1CCN(CC1)c2ccc(cc2)OC	CHEMBL150	CHEMBL201837	0.0	Inhibition	15.2	%	CHEMBL4495582	CHEMBL4523582			True	False
695	5RFX:T8P	3QWH:KMP		Kaempferol	T8P	KMP	c1cc(ccc1C2=C(C(=O)c3c(cc(cc3O2)O)O)O)O	CC(=O)N1CCN(CC1)c2ccc(cc2)OC	CHEMBL150	CHEMBL201837	0.0	Inhibition	10.65	%	CHEMBL4495582	CHEMBL4523582			True	False
696	5REX:T4V	2ACE:ACH	Acetylcholinesterase	Acetylcholine	T4V	ACH	CC(=O)OCC[N+](C)(C)C	CC(=O)N1CCN(CC1)Cc2cccc3c2cccc3	CHEMBL667		4.0	Inhibition	17.96	%	CHEMBL4495582	CHEMBL4523582			True	False
697	5REX:T4V	3PPO:DCK	Glycine Betaine/Carnitine/Choline-Binding Protein Opucc	L-carnitine	T4V	DCK	C[N+](C)(C)C[C@H](CC(=O)O)O	CC(=O)N1CCN(CC1)Cc2cccc3c2cccc3											False	False
698	5RF1:T5G	1FG3:PLP	Histidinol-Phosphate Aminotransferase		T5G	PLP	Cc1c(c(c(cn1)COP(=O)(O)O)C=O)O	c1cc(ccc1S(=O)(=O)N)Br	CHEMBL82202	CHEMBL178852	3.0	Inhibition	30.99	%	CHEMBL4495582	CHEMBL4523582			True	False
699	5RF1:T5G	1FG3:PLP	Histidinol-Phosphate Aminotransferase		T5G	PLP	Cc1c(c(c(cn1)COP(=O)(O)O)C=O)O	c1cc(ccc1S(=O)(=O)N)Br	CHEMBL82202	CHEMBL178852	3.0	Inhibition	3.497	%	CHEMBL4495582	CHEMBL4523582			True	False
700	5RES:T3V	5GIX:PLM	Serum Albumin	Palmitic acid	T3V	PLM	CCCCCCCCCCCCCCCC(=O)O	CC(=O)N1CCN(CC1)S(=O)(=O)c2ccccc2F	CHEMBL82293		0.0	Inhibition	13.55	%	CHEMBL4495582	CHEMBL4523582			True	False
701	5REX:T4V	1JYL:CDC		Citicoline	T4V	CDC	C[N+](C)(C)CCO[P@@](=O)([O-])O[P@@](=O)(O)OC[C@@H]1[C@H]([C@H]([C@@H](O1)N2C=CC(=NC2=O)N)O)O	CC(=O)N1CCN(CC1)Cc2cccc3c2cccc3	CHEMBL1231700										False	False
702	5RE4:SZY	3ZV9:G74	Genome Polyprotein		SZY	G74	CCOC(=O)CC[C@H](C[C@@H]1CCNC1=O)NC(=O)OC(C)(C)C	Cc1ccncc1NC(=O)C											False	False
703	5REH:AWP	3DA6:BZ9	Mitogen-Activated Protein Kinase 10	Chembl458023	AWP	BZ9	Cc1cc(c2ccccc2c1Oc3c(cccn3)c4ccnc(n4)NC)Nc5[nH]c6ccccc6n5	c1cnccc1CCNC(=O)NC2CCCCC2	CHEMBL458023										False	False
704	6W63:X77	4CM6:AOB		Chembl3318208	X77	AOB	c1ccc(cc1)/C=C/c2c(c3c([nH]2)N=C(NC3=O)N)C#N	CC(C)(C)c1ccc(cc1)N([C@H](c2cccnc2)C(=O)NC3CCCCC3)C(=O)c4c[nH]cn4	CHEMBL3318208										False	False
705	5RFZ:T8V	4EH9:0OQ	Mitogen-Activated Protein Kinase 14	(1r,5s)-3-(4-(trifluoromethyl)benzoyl)-3,4,5,6-tetrahydro-1h-1,5-methanopyrido[1,2-a][1,5]diazocin-8(2h)-one	T8V	0OQ	c1cc(ccc1C(=O)N2C[C@@H]3C[C@H](C2)C4=CC=CC(=O)N4C3)C(F)(F)F	CC(=O)Nc1cccnc1Cl											False	False
706	5RFJ:T7A	3WY1:PRU		Ta8	T7A	PRU	C[C@H](C[C@H](C[C@@H](CCC(=O)O)C(=O)O)C(=O)O)C(=O)O	CC(=O)Nc1nc2c(cccc2s1)OC											False	False
707	6W63:X77	2PHT:MAN		Schembl12210259	X77	MAN	C([C@@H]1[C@H]([C@@H]([C@@H]([C@H](O1)O)O)O)O)O	CC(C)(C)c1ccc(cc1)N([C@H](c2cccnc2)C(=O)NC3CCCCC3)C(=O)c4c[nH]cn4	CHEMBL365590										False	False
708	5RFS:T84	1P39:MGT	Cap-Specific Mrna (Nucleoside-2'-O-)-Methyltransferase	Chembl606292	T84	MGT	CN1CN(C2=C1C(=O)NC(=N2)N)[C@H]3[C@@H]([C@@H]([C@H](O3)CO[P@](=O)(O)O[P@](=O)(O)OP(=O)(O)O)O)O	CC(=O)N1CCN(CC1)Cc2ccsc2	CHEMBL1234306										False	False
709	5RFS:T84	2IUZ:D1H	Endochitinase B1	Chembl1232048	T84	D1H	Cn1cnc2c1C(=O)N(C(=O)N2C)CCN3C(=O)c4c(ncn4C)N(C3=O)C	CC(=O)N1CCN(CC1)Cc2ccsc2	CHEMBL1232048										False	False
710	5RFS:T84	2PXC:G3A	Genome Polyprotein	Guanosine triphosphate adenosine	T84	G3A	c1nc(c2c(n1)n(cn2)[C@H]3[C@@H]([C@@H]([C@H](O3)CO[P@@](=O)(O)O[P@](=O)(O)O[P@](=O)(O)OC[C@@H]4[C@H]([C@H]([C@@H](O4)n5cnc6c5N=C(NC6=O)N)O)O)O)O)N	CC(=O)N1CCN(CC1)Cc2ccsc2	CHEMBL1232915										False	False
711	5RFS:T84	3QXV:MTX		Amethopterin	T84	MTX	CN(Cc1cnc2c(n1)c(nc(n2)N)N)c3ccc(cc3)C(=O)N[C@@H](CCC(=O)O)C(=O)O	CC(=O)N1CCN(CC1)Cc2ccsc2	CHEMBL34259		4.0	Inhibition	16.96	%	CHEMBL4495582	CHEMBL4523582			True	False
712	5RFS:T84	4HRQ:AZG		8-azaguanine	T84	AZG	c12c(nc(nc1O)N)nn[nH]2	CC(=O)N1CCN(CC1)Cc2ccsc2	CHEMBL374107		0.0	Inhibition	4.66	%	CHEMBL4495582	CHEMBL4523582			True	False
713	5RFS:T84	4HRQ:AZG		8-azaguanine	T84	AZG	c12c(nc(nc1O)N)nn[nH]2	CC(=O)N1CCN(CC1)Cc2ccsc2	CHEMBL374107		0.0	Inhibition	0.5206	%	CHEMBL4495582	CHEMBL4523582			True	False
714	5RE9:LPZ	4KMU:RFP	Dna-Directed Rna Polymerase Subunit Beta		LPZ	RFP	Cc1c(c2c3c4c1O[C@@](C4=O)(O\C=C\[C@@H]([C@H]([C@H]([C@@H]([C@@H]([C@@H]([C@H]([C@H](C=C\C=C(/C(=O)Nc(c2O)c(c3O)\C=N\N5CCN(CC5)C)\C)C)O)C)O)C)OC(=O)C)C)OC)C)O	Cc1ccc(cc1)OCC(=O)N2CC[NH+](CC2)C	CHEMBL374478										False	False
715	5RF1:T5G	4Y5H:519	Mitogen-Activated Protein Kinase 10	Chembl3577868	T5G	519	CC(C)NC(=O)NC1CCC(CC1)Nc2ncc3c(n2)N(C(=O)C=C3)C(C)C	c1cc(ccc1S(=O)(=O)N)Br	CHEMBL3577868	CHEMBL178852									False	False
716	6W63:X77	4Q42:ORN	Arginase	D-ornithine	X77	ORN	C(C[C@@H](C(=O)O)N)CN	CC(C)(C)c1ccc(cc1)N([C@H](c2cccnc2)C(=O)NC3CCCCC3)C(=O)c4c[nH]cn4	CHEMBL446143		3.0	Inhibition	24.67	%	CHEMBL4495582	CHEMBL4523582			True	False
717	5RFT:T8A	4MQP:2B1	Adenosylmethionine-8-Amino-7-Oxononanoate Aminotransferase	(4-{[(e)-1,3-benzothiazol-2-yldiazenyl]methyl}-5-hydroxy-6-methylpyridin-3-yl)methyl dihydrogen phosphate	T8A	2B1	Cc1c(c(c(cn1)COP(=O)(O)O)C/N=N/c2nc3ccccc3s2)O	CC(=O)N1Cc2ccccc2[C@@H](C1)c3ccccc3											False	False
718	5RFF:T6M	3ZWE:FUC		L-fucose	T6M	FUC	C[C@H]1[C@H]([C@H]([C@@H]([C@@H](O1)O)O)O)O	CC(=O)N1CCN(CC1)S(=O)(=O)c2ccc(cc2)Cl											False	False
719	5RFJ:T7A	5TZO:7V7	Endo-1,4-Beta-Xylanase A	Fentanyl	T7A	7V7	CCC(=O)N(c1ccccc1)C2CCN(CC2)CCc3ccccc3	CC(=O)Nc1nc2c(cccc2s1)OC	CHEMBL596										False	False
720	5RF7:T67	3P79:P79	Mitogen-Activated Protein Kinase 14	Chembl1929210	T67	P79	CC(C)(C)c1cc(n(n1)CC(=O)N2CCS(=O)(=O)CC2)NC(=O)Nc3ccc4ccccc4c3	CN1CCN(CC1)C(=O)Cc2c[nH]c3c2cccn3	CHEMBL1929210										False	False
721	6W63:X77	3BFC:IM2	Beta-Lactamase	Ac1nrbt5	X77	IM2	[H]/N=C/NCCSC1=C(N[C@H](C1)[C@H](C=O)[C@@H](C)O)C(=O)O	CC(C)(C)c1ccc(cc1)N([C@H](c2cccnc2)C(=O)NC3CCCCC3)C(=O)c4c[nH]cn4											False	False
722	6W63:X77	5MJB:7O3	Ephrin Type-B Receptor 1	J3.552.694c	X77	7O3	c1cc2c(cc1NC(=O)CCl)ncnc2Nc3cc(ccc3Cl)O	CC(C)(C)c1ccc(cc1)N([C@H](c2cccnc2)C(=O)NC3CCCCC3)C(=O)c4c[nH]cn4											False	False
723	5REX:T4V	2ZSU:AG3	Polyamine Aminopropyltransferase	N(1)-aminoaminopropylagmatine	T4V	AG3	[H]/N=C(/N)\NCCCCNCCCN	CC(=O)N1CCN(CC1)Cc2cccc3c2cccc3											False	False
724	5REX:T4V	4BGK:RTK	Gamma-Butyrobetaine Dioxygenase		T4V	RTK	C[N+](C)(C)CCCP(=O)O	CC(=O)N1CCN(CC1)Cc2cccc3c2cccc3											False	False
725	5REX:T4V	4MQS:IXO	Muscarinic Acetylcholine Receptor M2	Iperoxo	T4V	IXO	C[N+](C)(C)CC#CCOC1=NOCC1	CC(=O)N1CCN(CC1)Cc2cccc3c2cccc3	CHEMBL3121473										False	False
726	5REX:T4V	1AX9:EDR	Acetylcholinesterase	3-[ethyl(dimethyl)ammonio]phenolate	T4V	EDR	CC[N+](C)(C)c1cccc(c1)O	CC(=O)N1CCN(CC1)Cc2cccc3c2cccc3	CHEMBL1104		4.0	Inhibition	15.42	%	CHEMBL4495582	CHEMBL4523582			True	False
727	6W63:X77	3QVU:NPO	Sulfotransferase 1A1	4-nitrophenol-2,3,5,6-d4	X77	NPO	c1cc(ccc1[N+](=O)[O-])O	CC(C)(C)c1ccc(cc1)N([C@H](c2cccnc2)C(=O)NC3CCCCC3)C(=O)c4c[nH]cn4	CHEMBL14130										False	False
728	5RF1:T5G	5V5Z:HEM	Lanosterol 14-Alpha Demethylase		T5G	HEM	Cc1c2n3c(c1CCC(=O)O)C=C4C(=C(C5=[N]4[Fe]36[N]7=C(C=C8N6C(=C5)C(=C8C)C=C)C(=C(C7=C2)C)C=C)C)CCC(=O)O	c1cc(ccc1S(=O)(=O)N)Br		CHEMBL178852									False	False
729	5REN:T2V	2WC5:BOM	General Odorant-Binding Protein 2	Bombykol	T2V	BOM	CCC\C=C/C=C/CCCCCCCCCO	CC(=O)N1CCC[C@H](C1)c2nc3ccccc3s2											False	False
730	5REH:AWP	3KJN:B93	Caspase-8		AWP	B93	CC(=O)[C@H](CC(=O)O)NC(=O)[C@@H]1C=C(CN2N1C(=O)N(C2=O)CCNC(=O)c3ccc4c(c3)nc[nH]4)CC5CCCCC5	c1cnccc1CCNC(=O)NC2CCCCC2											False	False
731	5RFG:T6V	2Z86:UGA	Chondroitin Synthase	Udp-l-iduronate	T6V	UGA	C1=CN(C(=O)NC1=O)[C@H]2[C@@H]([C@@H]([C@H](O2)CO[P@@](=O)(O)O[P@@](=O)(O)O[C@@H]3[C@@H]([C@H]([C@@H]([C@H](O3)C(=O)O)O)O)O)O)O	CC(=O)N(c1ccccc1)[C@@H]2CS(=O)(=O)C=C2	CHEMBL228057										False	False
732	5RE9:LPZ	4HEE:14R	Peroxisome Proliferator-Activated Receptor Gamma	Chembl2322437	LPZ	14R	CCc1nc2c(n1[C@H]3CCc4c3ccc(c4)c5ccccc5c6[nH]nnn6)C(=O)N(C=C2)Cc7ccccc7	Cc1ccc(cc1)OCC(=O)N2CC[NH+](CC2)C	CHEMBL2322437										False	False
733	6W63:X77	1QPQ:NTM	Nicotinate-Nucleotide Pyrophosphorylase [Carboxylating]	Quinolinic acid	X77	NTM	c1cc(c(nc1)C(=O)O)C(=O)O	CC(C)(C)c1ccc(cc1)N([C@H](c2cccnc2)C(=O)NC3CCCCC3)C(=O)c4c[nH]cn4	CHEMBL286204		0.0	Inhibition	11.0	%	CHEMBL4495582	CHEMBL4523582			True	False
734	6W63:X77	1QPQ:NTM	Nicotinate-Nucleotide Pyrophosphorylase [Carboxylating]	Quinolinic acid	X77	NTM	c1cc(c(nc1)C(=O)O)C(=O)O	CC(C)(C)c1ccc(cc1)N([C@H](c2cccnc2)C(=O)NC3CCCCC3)C(=O)c4c[nH]cn4	CHEMBL286204		0.0	Inhibition	11.27	%	CHEMBL4495582	CHEMBL4523582			True	False
735	5RF3:T5V	4WDX:WDX	Aldo-Keto Reductase Family 1 Member C3	Chembl2413863	T5V	WDX	Cc1ccc2c(c1)cc([nH]2)C(=O)N3CCC(CC3)CCO	c1c(cncn1)N	CHEMBL2413863										False	False
736	6W63:X77	3BFG:MER	Beta-Lactamase		X77	MER	C[C@@H]1[C@@H](NC(=C1S[C@H]2C[C@H](NC2)C(=O)N(C)C)C(=O)O)[C@H](C=O)[C@@H](C)O	CC(C)(C)c1ccc(cc1)N([C@H](c2cccnc2)C(=O)NC3CCCCC3)C(=O)c4c[nH]cn4											False	False
737	6W63:X77	1LOJ:URI	Putative Snrnp Sm-Like Protein	Yridine	X77	URI	C1=CN(C(=O)NC1=O)[C@H]2[C@@H]([C@@H]([C@H](O2)CO)O)O	CC(C)(C)c1ccc(cc1)N([C@H](c2cccnc2)C(=O)NC3CCCCC3)C(=O)c4c[nH]cn4	CHEMBL100259		3.0	Inhibition	31.53	%	CHEMBL4495582	CHEMBL4523582			True	False
738	5RFS:T84	3HNB:768	Coagulation Factor Viii	Ac1mh8go	T84	768	[H]/N=C/1\N(c2ccccc2N1C[C@H](COc3ccc(cc3Cl)Cl)O)CCN4CCCCC4	CC(=O)N1CCN(CC1)Cc2ccsc2											False	False
739	5RFS:T84	3L85:8OG	Adp-Sugar Pyrophosphatase	Ac1nbnhq	T84	8OG	C1[C@@H]([C@H](O[C@H]1N2C3=C(C(=O)NC(=N3)N)NC2=O)COP(=O)(O)O)O	CC(=O)N1CCN(CC1)Cc2ccsc2											False	False
740	5RFS:T84	3RM4:3RM	Acidic Mammalian Chitinase	Chembl1215473	T84	3RM	c1cc(ccc1OCCN2CCN(CC2)c3[nH]c(nn3)N)Br	CC(=O)N1CCN(CC1)Cc2ccsc2	CHEMBL1215473										False	False
741	5RFS:T84	4B83:B3V	Acetylcholinesterase	Chembl3087814	T84	B3V	CCN(CC)CCNS(=O)(=O)c1cccc(c1)OC	CC(=O)N1CCN(CC1)Cc2ccsc2	CHEMBL3087814										False	False
742	5RFS:T84	5M7X:RSE	Eukaryotic Translation Initiation Factor 4E		T84	RSE	C[n+]1cn(c2c1C(=O)NC(=N2)N)[C@H]3[C@@H]([C@@H]([C@H](O3)COP(=O)(O)O[P@@](=O)(OP(=O)(O)O)[SeH])O)OC	CC(=O)N1CCN(CC1)Cc2ccsc2											False	False
743	5REN:T2V	3DXM:N24	Actin-Related Protein 3	(2s)-2-(3-bromophenyl)-3-(5-chloro-2-hydroxyphenyl)-1,3-thiazolidin-4-one	T2V	N24	c1cc(cc(c1)Br)[C@H]2N(C(=O)CS2)c3cc(ccc3O)Cl	CC(=O)N1CCC[C@H](C1)c2nc3ccccc3s2											False	False
744	6W63:X77	2BYO:LNL	Putative Phthiocerol Dimycocerosate Transporter Lppx	Linolenic acid	X77	LNL	CCC=CCC=CC\C=C/CCCCCCCC(=O)O	CC(C)(C)c1ccc(cc1)N([C@H](c2cccnc2)C(=O)NC3CCCCC3)C(=O)c4c[nH]cn4	CHEMBL8739										False	False
745	5RE4:SZY	4XY2:490	Camp And Camp-Inhibited Cgmp 3',5'-Cyclic Phosphodiesterase 10A	1-methyl-5-(1-methyl-3-{[4-(1-methyl-1h-benzimidazol-4-yl)phenoxy]methyl}-1h-pyrazol-4-yl)pyridin-2(1h)-one	SZY	490	Cn1cc(c(n1)COc2ccc(cc2)c3cccc4c3ncn4C)C5=CN(C(=O)C=C5)C	Cc1ccncc1NC(=O)C											False	False
746	5REU:T4D	4FVV:SIA		Sialic acid	T4D	SIA	CC(=O)N[C@@H]1[C@H](C[C@@](O[C@H]1[C@@H]([C@@H](CO)O)O)(C(=O)O)O)O	CC(=O)N1CCN(CC1)S(=O)(=O)c2ccccc2C#N	CHEMBL1234621										False	False
747	5REH:AWP	4LMS:DBV			AWP	DBV	Cc1c(c([nH]c1\C=C/2\C(=C(C(=O)N2)C)C=C)\C=C/3\C(=C(C(=N3)C[C@@H]4C(=C(C(=O)N4)C=C)C)C)CCC(=O)O)CCC(=O)O	c1cnccc1CCNC(=O)NC2CCCCC2											False	False
748	6W63:X77	1V2A:GTS		Glutathionesulfonic acid	X77	GTS	C(CC(=O)N[C@@H](CS(=O)(=O)O)C(=O)NCC(=O)O)[C@@H](C(=O)O)N	CC(C)(C)c1ccc(cc1)N([C@H](c2cccnc2)C(=O)NC3CCCCC3)C(=O)c4c[nH]cn4											False	False
749	5RFK:T7D	3B6A:ZCT			T7D	ZCT	C[C@@H]1C2=C(C[C@H](O1)CC(=O)O)C(=O)c3c(cc(c(c3C2=O)O)c4cc(c5c(c4O)C(=O)C6=C(C5=O)C[C@H](O[C@@H]6C)CC(=O)O)O)O	CC(=O)N1CCC(CC1)NC(=O)c2ccccc2		CHEMBL433117									False	False
750	5RFJ:T7A	6EZJ:5LD	Imidazoleglycerol-Phosphate Dehydratase 2, Chloroplastic	[(2r)-2-hydroxy-3-(1h-1,2,4-triazol-1-yl)propyl]phosphonic acid	T7A	5LD	c1ncn(n1)C[C@H](CP(=O)(O)O)O	CC(=O)Nc1nc2c(cccc2s1)OC											False	False
751	5RF1:T5G	3TTI:KBI	Mitogen-Activated Protein Kinase 10	Schembl14682897	T5G	KBI	c1c(cc(c(c1F)Nc2nc3cnc(nc3n2[C@H]4CCOC4)NC5CCC(CC5)O)F)F	c1cc(ccc1S(=O)(=O)N)Br	CHEMBL1950289	CHEMBL178852	2.0	Inhibition	36.58	%	CHEMBL4495582	CHEMBL4523582			True	False
752	5RFL:T7G	4D2W:NF5	Maternal Embryonic Leucine Zipper Kinase	Chembl3355057	T7G	NF5	c1cc(ccc1C(=O)Nc2ccc3c(c2)CCNCC3)Br	CC(=O)N1CCC(CC1)C(=O)Nc2ccccc2O	CHEMBL3355057										False	False
753	5REV:T4J	5AIV:M1W	Hematopoietic Prostaglandin D Synthase	Chembl3425952	T4J	M1W	COCCCNC(=O)c1nc(no1)c2cccc3c2cc[nH]3	CC(=O)Nc1cccc(c1)C(=O)N2CCSCC2	CHEMBL3425952										False	False
